# Supplementary material for: Convergent resistance to GABA receptor neurotoxins through plant–insect coevolution
Source: Nat Ecol Evol. 2023 Jul 17;7(9):1444–56. doi: 10.1038/s41559-023-02127-4 (PMC10482695; doi:10.1038/s41559-023-02127-4)
Supplement: Supplementary file 3 — Supplementary Tables 1–16. [file 41559_2023_2127_MOESM3_ESM.xlsx]

## Sheet: Supplementary Table 1
Supplementary Table 1. List of Rdl sequences and accession numbers used in this study.
Order	Superfamily	Family	Species	Rdl Copy	Rdl Source	Accession Number	Reference	Data Source
Zygentoma		Lepidotrichidae	Tricholepidion gertschi	1	GenBank	GASO02032776.1	81	Transcriptome
Odonata	Coenagrionoidea	Pseudostigmatidae	Megaloprepus caerulatus	1	GenBank	GEXY01091067.1	82	Transcriptome
Odonata	Coenagrionoidea	Coenagrionidae	Ischnura elegans	1	GenBank	GFWX01058661.1	83	Transcriptome
Odonata	Coenagrionoidea	Coenagrionidae	Mortonagrion selenion	1	GenBank	GCDM01030513.1	84	Transcriptome
Ephemeroptera		Isonychiidae	Isonychia bicolor	1	GenBank	GAXA02032129.1	81	Transcriptome
Ephemeroptera	Ephemerelloidea	Ephemerellidae	Eurylophella sp.	1	GenBank	GAZG02027015.1	81	Transcriptome
Ephemeroptera	Ephemerelloidea	Ephemeridae	Ephemera danica	1	GenBank	GAUK02034810.1	81	Transcriptome
Ephemeroptera		Heptageniidae	Ecdyonurus insignis	1	GenBank	GCCL01038416.1	84	Transcriptome
Dermaptera	Pygidicranoidea	Diplatyidae	Diplatys sp.	1	GenBank	GDCS01007421.1	85	Transcriptome
Dermaptera	Apachyoidea	Apachyidae	Apachyus charteceus	1	GenBank	GAUW02032538.1	81	Transcriptome
Dermaptera	Forficuloidea	Forficulidae	Forficula auricularia	1	GenBank	GAYQ02026298.1	81	Transcriptome
Plecoptera	Nemouroidea	Leuctridae	Moselia infuscata	1	GenBank	GIEA01000182.1	86	Transcriptome
Plecoptera	Nemouroidea	Leuctridae	Paraleuctra sara	1	GenBank	GIDQ01061855.1	86	Transcriptome
Plecoptera	Nemouroidea	Leuctridae	Zealeuctra claasseni	1	GenBank	GIES01005491.1	86	Transcriptome
Plecoptera	Nemouroidea	Nemouridae	Ostrocerca foersteri	1	GenBank	GIDM01013428.1	86	Transcriptome
Plecoptera	Nemouroidea	Nemouridae	Visoka cataractae	1	GenBank	GIEV01050084.1	86	Transcriptome
Plecoptera	Nemouroidea	Nemouridae	Amphinemura delosa	1	GenBank	GIEE01065109.1	86	Transcriptome
Plecoptera	Nemouroidea	Nemouridae	Nemoura arctica	1	GenBank	GIEX01048679.1	86	Transcriptome
Plecoptera	Nemouroidea	Nemouridae	Soyedina vallicularia	1	GenBank	GIEZ01019231.1	86	Transcriptome
Plecoptera	Nemouroidea	Nemouridae	Zapada oregonensis	1	GenBank	GIEB01043350.1	86	Transcriptome
Plecoptera	Nemouroidea	Capniidae	Eucapnopsis brevicauda	1	GenBank	GIEC01018861.1	86	Transcriptome
Plecoptera	Nemouroidea	Capniidae	Nemocapnia carolina	1	GenBank	GIDX01008298.1	86	Transcriptome
Plecoptera	Nemouroidea	Capniidae	Allocapnia granulata	1	GenBank	GIDW01025039.1	86	Transcriptome
Plecoptera	Nemouroidea	Capniidae	Capnura wanica	1	GenBank	GIDY01016181.1	86	Transcriptome
Plecoptera	Nemouroidea	Capniidae	Mesocapnia frisoni	1	GenBank	GIDK01020430.1	86	Transcriptome
Plecoptera	Nemouroidea	Capniidae	Capnia confusa	1	GenBank	GIDV01066396.1	86	Transcriptome
Plecoptera	Perloidea	Peltoperlidae	Sierraperla cora	1	GenBank	GIEW01033754.1	86	Transcriptome
Plecoptera	Perloidea	Peltoperlidae	Viehoperla ada	1	GenBank	GIDP01046461.1	86	Transcriptome
Plecoptera	Perloidea	Chloroperlidae	Sweltsa lamba	1	GenBank	GIDO01048255.1	86	Transcriptome
Plecoptera	Perloidea	Chloroperlidae	Haploperla brevis	1	GenBank	GIEQ01022147.1	86	Transcriptome
Plecoptera	Perloidea	Chloroperlidae	Plumiperla diversa	1	GenBank	GIEG01072269.1	86	Transcriptome
Plecoptera	Perloidea	Perlodidae	Setvena bradleyi	1	GenBank	GIEI01062509.1	86	Transcriptome
Plecoptera	Perloidea	Perlodidae	Megarcys subtruncata	1	GenBank	GIEO01082580.1	86	Transcriptome
Plecoptera	Perloidea	Perlodidae	Arcynopteryx dichroa	1	GenBank	GIEK01044941.1	86	Transcriptome
Plecoptera	Perloidea	Perlodidae	Salmoperla sylvanica	1	GenBank	GIEJ01049358.1	86	Transcriptome
Plecoptera	Perloidea	Perlodidae	Cascadoperla trictura	1	GenBank	GIER01017527.1	86	Transcriptome
Plecoptera	Perloidea	Perlodidae	Helopicus subvarians	1	GenBank	GIDT01086786.1	86	Transcriptome
Plecoptera	Perloidea	Perlodidae	Malirekus iroquois	1	GenBank	GIED01067080.1	86	Transcriptome
Orthoptera	Grylloidea	Gryllidae	Myrmecophilus sp.	1	GenBank	GDVZ01012405.1	81	Transcriptome
Orthoptera	Grylloidea	Gryllidae	Gryllus bimaculatus	1	GenBank	GFMG02050552.1	87	Transcriptome
Orthoptera	Grylloidea	Gryllidae	Acheta domesticus	1	GenBank	GHUU01028750.1	88	Transcriptome
Orthoptera	Grylloidea	Gryllidae	Teleogryllus commodus	1	GenBank	GBHB01029218.1	89	Transcriptome
Orthoptera	Tridactyloidea	Tridactylidae	Xya japonica	1	GenBank	GDWC01032796.1	81	Transcriptome
Orthoptera	Acridoidea	Acrididae	Schistocerca americana	1	GenBank	GIOT01125868.1	90	Transcriptome
Orthoptera	Acridoidea	Acrididae	Schistocerca gregaria	1	GenBank	GHHP01009306.1	91	Transcriptome
Orthoptera	Acridoidea	Acrididae	Ceracris nigricornis	1	GenBank	GHNZ01029997.1	92	Transcriptome
Orthoptera	Acridoidea	Acrididae	Locusta migratoria	1	GenBank	GETS01033445.1	93	Transcriptome
Grylloblattodea	Grylloblattodea	Grylloblattidae	Galloisiana nipponensis	1	GenBank	GDWI01041519.1	81	Transcriptome
Embioptera		Ptilocerembiidae	Ptilocerembia catherinae	1	GenBank	GDBY01040579.1	85	Transcriptome
Phasmatodea		Lonchodidae	Carausius morosus	1	GenBank	GFAX01018985.1	94	Transcriptome
Blattodea	Blaberoidea	Ectobiidae	Blattella germanica	1	GenBank	S76561.1	95	Genome
Blattodea	Blattoidea	Termitoidae	Porotermes quadricollis	1	GenBank	GIAG01146120.1	96	Transcriptome
Blattodea	Blattoidea	Termitoidae	Stylotermes halumicus	1	GenBank	GIAK01048832.1	96	Transcriptome
Blattodea	Blattoidea	Termitoidae	Labiotermes labralis	1	GenBank	GIAA01015068.1	96	Transcriptome
Psocodea		Amphientomidae	Stimulopalpus japonicus	1	GenBank	GDDS01020781.1	97	Transcriptome
Psocodea		Sphaeropsocidae	Badonnelia titei	1	GenBank	GDFG01028970.1	97	Transcriptome
Psocodea		Liposcelididae	Embidopsocus sp.	1	GenBank	GDFK01039711.1	97	Transcriptome
Psocodea		Philopteridae	Campanulotes compar	1	GenBank	GCWD01043395.1	97	Transcriptome
Psocodea		Philopteridae	Craspedorrhynchus sp.	1	GenBank	GCWN01030913.1	97	Transcriptome
Psocodea		Trichodectidae	Geomydoecus ewingi	1	GenBank	GCXD01020350.1	97	Transcriptome
Psocodea	Caeciliusoidea	Dasydemellidae	Matsumuraiella radiopicta	1	GenBank	GDDQ01014495.1	97	Transcriptome
Psocodea	Lachesilloidea	Lachesillidae	Lachesilla contraforcepeta	1	GenBank	GCWJ01018322.1	97	Transcriptome
Thysanoptera	Phlaeothripoidea	Phlaeothripidae	Gynaikothrips ficorum	1	GenBank	GAXG02104560.1	81	Transcriptome
Thysanoptera	Phlaeothripoidea	Phlaeothripidae	Phlaeothripidae sp.	1	GenBank	GCYQ01030755.1	97	Transcriptome
Thysanoptera	Aeolothripoidea	Aeolothripidae	Orothrips kelloggi	1	GenBank	GCXT01006867.1	97	Transcriptome
Thysanoptera	Thripoidea	Thripidae	Frankliniella occidentalis	1	GenBank	XM_026430067.1	98	Genome
Thysanoptera	Thripoidea	Thripidae	Thrips tabaci	1	GenBank	IADS01009327.1	99	Transcriptome
Thysanoptera	Thripoidea	Thripidae	Thrips palmi	1	GenBank	XM_034399717.1	97	Genome
Hemiptera	Aleyrodoidea	Aleyrodidae	Bemisia tabaci	1	GenBank	XM_019045970.1	100	Genome
Hemiptera	Aleyrodoidea	Aleyrodidae	Trialeurodes vaporariorum	1	GenBank	GHMB01033089.1	Li,N., Yan,J. and Luan,J.	Transcriptome
							unpublished
Hemiptera	Psylloidea	Psyllidae	Heteropsylla cubana	1	GenBank	GCXB01035763.1	97	Transcriptome
Hemiptera	Psylloidea	Liviidae	Diaphorina citri	1	GenBank	XM_026826340.1	101	Genome
Hemiptera	Phylloxeroidea	Phylloxeridae	Daktulosphaira vitifoliae	1	AphidBase	DV3015929-RA gene=DV3015929	102	Genome
Hemiptera	Phylloxeroidea	Phylloxeridae	Daktulosphaira vitifoliae	2	AphidBase	DV3015925-RA gene=DV3015925	102	Genome
Hemiptera	Aphidoidea	Aphididae	Essigella californica	1	GenBank	GAZF02051545.1	81	Transcriptome
Hemiptera	Aphidoidea	Aphididae	Essigella californica	2	GenBank	GAZF02051544.1	81	Transcriptome
Hemiptera	Aphidoidea	Aphididae	Tuberolachnus salignus	1	GenBank	GCYY01009715.1	97	Transcriptome
Hemiptera	Aphidoidea	Aphididae	Tuberolachnus salignus	2	GenBank	GCYY01025908.1	97	Transcriptome
Hemiptera	Aphidoidea	Aphididae	Prociphilus tessellatus	1	GenBank	GCZH01037024.1	97	Transcriptome
Hemiptera	Aphidoidea	Aphididae	Prociphilus tessellatus	2	GenBank	GCZH01041375.1	97	Transcriptome
Hemiptera	Aphidoidea	Aphididae	Schlechtendalia chinensis	1	InsectBase 2.0	Schi022695.1	103	Genome
Hemiptera	Aphidoidea	Aphididae	Schlechtendalia chinensis	2	InsectBase 2.0	Schi022697.1	103	Genome
Hemiptera	Aphidoidea	Aphididae	Eriosoma lanigerum	1	AphidBase	jg20101.t1	104	Genome
Hemiptera	Aphidoidea	Aphididae	Eriosoma lanigerum	2	AphidBase	jg20107.t1	104	Genome
Hemiptera	Aphidoidea	Aphididae	Uroleucon ambrosiae	1	GenBank	GCZC01029975.1	97	Transcriptome
Hemiptera	Aphidoidea	Aphididae	Uroleucon ambrosiae	2	GenBank	GCZC01024193.1	97	Transcriptome
Hemiptera	Aphidoidea	Aphididae	Diuraphis noxia	1	GenBank	XM_015513402.1	105	Genome
Hemiptera	Aphidoidea	Aphididae	Diuraphis noxia	2	GenBank	XM_015520869.1	105	Genome
Hemiptera	Aphidoidea	Aphididae	Acyrthosiphon pisum	1	GenBank	XM_008184788.3	106	Genome
Hemiptera	Aphidoidea	Aphididae	Acyrthosiphon pisum	2	GenBank	XM_016804304.2	106	Genome
Hemiptera	Aphidoidea	Aphididae	Myzus persicae	1	AphidBase	MYZPE13164_0_v1.0_000108710.1	107	Genome
Hemiptera	Aphidoidea	Aphididae	Myzus persicae	2	AphidBase	MYZPE13164_0_v1.0_000108730.1	107	Genome
Hemiptera	Aphidoidea	Aphididae	Myzus cerasi	1	AphidBase	Mca06571.t1	Bos, J., Unpublished	Genome
Hemiptera	Aphidoidea	Aphididae	Myzus cerasi	2	AphidBase	Mca00973.t1	Bos, J., Unpublished	Genome
Hemiptera	Aphidoidea	Aphididae	Pentalonia nigronervosa	1	AphidBase	scaffold_1548.g2207.t2	108	Genome
Hemiptera	Aphidoidea	Aphididae	Pentalonia nigronervosa	2	AphidBase	scaffold_1188.g26725.t1	108	Genome
Hemiptera	Aphidoidea	Aphididae	Rhopalosiphum maidis	1	GenBank	XM_026953431.1	109	Genome
Hemiptera	Aphidoidea	Aphididae	Rhopalosiphum maidis	2	GenBank	XM_026953016.1	109	Genome
Hemiptera	Aphidoidea	Aphididae	Rhopalosiphum padi	1	AphidBase	g16535.t1 gene=g16535	110	Genome
Hemiptera	Aphidoidea	Aphididae	Rhopalosiphum padi	2	AphidBase	g18188.t1 gene=g18188	110	Genome
Hemiptera	Aphidoidea	Aphididae	Schizaphis graminum	1	GenBank	GCZI01030257.1	97	Transcriptome
Hemiptera	Aphidoidea	Aphididae	Schizaphis graminum	2	GenBank	GCZI01025697.1	97	Transcriptome
Hemiptera	Aphidoidea	Aphididae	Aphis glycines	1	AphidBase	g14998.t1	111	Genome
Hemiptera	Aphidoidea	Aphididae	Aphis glycines	2	AphidBase	g15005.t1	111	Genome
Hemiptera	Aphidoidea	Aphididae	Aphis gossypii	1	GenBank	XM_027982933.1	112	Genome
Hemiptera	Aphidoidea	Aphididae	Aphis gossypii	2	GenBank	XM_027982906.1	112	Genome
Hemiptera	Coccoidea	Pseudococcidae	Trionymus caricis	3	GenBank	GCYT01023730.1	97	Transcriptome
Hemiptera	Coccoidea	Pseudococcidae	Phenacoccus solenopsis	2	InsectBase 2.0	PSOL02029-TA	113	Genome
Hemiptera	Coccoidea	Pseudococcidae	Phenacoccus solenopsis	3	InsectBase 2.0	PSOL02025-TA	113	Genome
Hemiptera	Coccoidea	Pseudococcidae	Trionymus perrisii	2	InsectBase 2.0	Tper020861.1	103	Genome
Hemiptera	Coccoidea	Pseudococcidae	Trionymus perrisii	3	InsectBase 2.0	Tper013026.1	103	Genome
Hemiptera	Coccoidea	Pseudococcidae	Trabutina mannipara	2	InsectBase 2.0	Tman001542.1	103	Genome
Hemiptera	Coccoidea	Pseudococcidae	Trabutina mannipara	3	InsectBase 2.0	Tman001607.1	103	Genome
Hemiptera	Coccoidea	Pseudococcidae	Pseudococcus longispinus	2	InsectBase 2.0	Plon021048.1	114	Genome
Hemiptera	Coccoidea	Pseudococcidae	Pseudococcus longispinus	3	InsectBase 2.0	Plon020884.1	114	Genome
Hemiptera	Coccoidea	Pseudococcidae	Maconellicoccus hirsutus	2	InsectBase 2.0	Mhir015928.1	115	Genome
Hemiptera	Coccoidea	Pseudococcidae	Maconellicoccus hirsutus	3	InsectBase 2.0	Mhir015593.1	115	Genome
Hemiptera	Coccoidea	Pseudococcidae	Ferrisia virgata	2	InsectBase 2.0	Fvir003476.1	103	Genome
Hemiptera	Coccoidea	Pseudococcidae	Ferrisia virgata	3	InsectBase 2.0	Fvir004551.1	103	Genome
Hemiptera	Coccoidea	Pseudococcidae	Paracoccus marginatus	2	InsectBase 2.0	Pmar015479.1	103	Genome
Hemiptera	Coccoidea	Pseudococcidae	Paracoccus marginatus	3	InsectBase 2.0	Pmar009015.1	103	Genome
Hemiptera	Coccoidea	Coccidae	Coccus sp.	2	GenBank	GCWW01033978.1	97	Transcriptome
Hemiptera	Coccoidea	Coccidae	Coccus sp.	3	GenBank	GCWW01024042.1	97	Transcriptome
Hemiptera	Coccoidea	Dactylopiidae	Dactylopius confusus	3	GenBank	GCWV01030051.1	97	Transcriptome
Hemiptera	Coccoidea	Diaspididae	Unaspis euonymi	2	GenBank	GCZJ01056511.1	97	Transcriptome
Hemiptera	Coccoidea	Diaspididae	Unaspis euonymi	3	GenBank	GCZJ01040872.1	97	Transcriptome
Hemiptera	Coccoidea	Diaspididae	Chrysomphalus aonidum	2	GenBank	GCVU01043509.1	97	Transcriptome
Hemiptera	Coccoidea	Diaspididae	Chrysomphalus aonidum	3	GenBank	GCVU01039192.1	97	Transcriptome
Hemiptera	Coccoidea	Aclerdidae	Aclerda sp.	3	GenBank	GCWU01027498.1	97	Transcriptome
Hemiptera	Fulgoroidea	Delphacidae	Nilaparvata lugens	1	GenBank	XM_022332602.1	116	Genome
Hemiptera	Fulgoroidea	Delphacidae	Laodelphax striatellus	1	GenBank	AB253526.1	117	Genome
Hemiptera	Fulgoroidea	Delphacidae	Sogatella furcifera	1	GenBank	AB617631.1	118	Genome
Hemiptera	Cercopoidea	Aphrophoridae	Philaenus spumarius	1	GenBank	GCZA01055909.1	97	Transcriptome
Hemiptera	Cercopoidea	Clastopteridae	Clastoptera arizonana	1	GenBank	GEDC01012391.1	119	Transcriptome
Hemiptera	Membracoidea	Cicadellidae	Graphocephala atropunctata	1	GenBank	GEBQ01021622.1	119	Transcriptome
Hemiptera	Membracoidea	Cicadellidae	Stenocotis depressa	2	GenBank	GEIN01021343.1	97	Transcriptome
Hemiptera	Membracoidea	Cicadellidae	Homalodisca vitripennis	1	InsectBase 2.0	Hvit008276.1	120	Genome
Hemiptera	Membracoidea	Cicadellidae	Homalodisca vitripennis	2	InsectBase 2.0	Hvit003946.1	120	Genome
Hemiptera	Membracoidea	Cicadellidae	Amrasca biguttula	1	GenBank	GGAG01065065.1	121	Transcriptome
Hemiptera	Membracoidea	Cicadellidae	Amrasca biguttula	2	GenBank	GGAG01057196.1	121	Transcriptome
Hemiptera	Membracoidea	Aetalionidae	Aetalion reticulatum	2	GenBank	GFDW01073414.1	97	Transcriptome
Hemiptera	Membracoidea	Membracidae	Entylia carinata	1	GenBank	GHWZ01007597.1	122	Transcriptome
Hemiptera	Membracoidea	Membracidae	Entylia carinata	2	GenBank	GHWZ01008000.1	122	Transcriptome
Hemiptera	Membracoidea	Cicadellidae	Euscelidius variegatus	1	GenBank	GFTU01000445.1	123	Transcriptome
Hemiptera	Membracoidea	Cicadellidae	Euscelidius variegatus	2	GenBank	GFTU01004863.1	123	Transcriptome
Hemiptera	Membracoidea	Cicadellidae	Penthimia sp.	2	GenBank	GFFF01055401.1	97	Transcriptome
Hemiptera	Gerroidea	Gerridae	Aquarius paludum	1	GenBank	GDFO01062142.1	97	Transcriptome
Hemiptera	Corixoidea	Corixidae	Trichocorixa calva	1	GenBank	GCYZ01022254.1	97	Transcriptome
Hemiptera	Notonectoidea	Notonectidae	Buenoa margaritacea	1	GenBank	GCXE01027812.1	97	Transcriptome
Hemiptera	Cimicoidea	Cimicidae	Cimex lectularius	1	GenBank	XM_014385500.2	124	Genome
Hemiptera	Cimicoidea	Miridae	Tupiocoris notatus	1	GenBank	GFBA01049254.1	125	Transcriptome
Hemiptera	Cimicoidea	Miridae	Lygus hesperus	1	GenBank	GBRD01002284.1	126	Transcriptome
Hemiptera	Pentatomoidea	Scutelleridae	Scutelleridae sp.	1	GenBank	GCYE01004983.1	97	Transcriptome
Hemiptera	Pentatomoidea	Pentatomidae	Halyomorpha halys	1	GenBank	GDCO01096882.1	127	Transcriptome
Hemiptera	Pentatomoidea	Pentatomidae	Murgantia histrionica	1	GenBank	GECQ01364200.1	128	Transcriptome
Hemiptera	Pentatomoidea	Pentatomidae	Chinavia impicticornis	1	GenBank	GIVF01003204.1	129	Transcriptome
Hymenoptera	Xyeloidea	Xyelidae	Xyela alpigena	1	GenBank	GBVH01017944.1	130	Transcriptome
Hymenoptera	Tenthredinoidea	Diprionidae	Neodiprion lecontei	1	GenBank	XM_015653665.1	131	Genome
Hymenoptera	Tenthredinoidea	Tenthredinidae	Nematus ribesii	1	GenBank	GBQB01018038.1	130	Transcriptome
Hymenoptera	Tenthredinoidea	Tenthredinidae	Athalia rosae	1	GenBank	XM_012409466.3	132	Genome
Hymenoptera	Cephoidea	Cephidae	Cephus cinctus	1	GenBank	XM_015733587.2	133	Genome
Hymenoptera	Orussoidea	Orussidae	Orussus abietinus	1	GenBank	XM_023433906.1	132	Genome
Hymenoptera	Ichneumonoidea	Braconidae	Fopius arisanus	1	GenBank	XM_011301113.1	134	Genome
Hymenoptera	Ichneumonoidea	Braconidae	Macrocentrus cingulum	1	InsectBase 2.0	MCIN04062-TA	135	Genome
Hymenoptera	Ichneumonoidea	Braconidae	Chelonus insularis	1	GenBank	XM_035082937.1	136	Genome
Hymenoptera	Ichneumonoidea	Braconidae	Microplitis demolitor	1	GenBank	XM_008551582.1	137	Genome
Hymenoptera	Ichneumonoidea	Braconidae	Cotesia congregata	1	GenBank	CAD6240252.1	138	Transcriptome
Hymenoptera	Ichneumonoidea	Braconidae	Cotesia vestalis	1	GenBank	GAUP02020021.1	81	Transcriptome
Hymenoptera	Ceraphronoidea	Megaspilidae	Dendrocerus carpenteri	1	GenBank	GBOS01019186.1	81	Transcriptome
Hymenoptera	Cynipoidea	Figitidae	Leptopilina boulardi	1	GenBank	GITC01127536.1	130	Transcriptome
Hymenoptera	Chalcidoidea	Trichogrammatidae	Trichogramma evanescens	1	GenBank	GBMC01010992.1	139	Transcriptome
Hymenoptera	Chalcidoidea	Trichogrammatidae	Trichogramma pretiosum	1	GenBank	XM_014371636.2	140	Genome
Hymenoptera	Chalcidoidea	Trichogrammatidae	Trichogramma chilonis	1	GenBank	GGKM01012770.1	141	Transcriptome
Hymenoptera	Chalcidoidea	Encyrtidae	Leptomastix dactylopii	1	GenBank	GBNE01033321.1	139	Transcriptome
Hymenoptera	Chalcidoidea	Encyrtidae	Copidosoma floridanum	1	GenBank	XM_023391076.1	142	Genome
Hymenoptera	Chalcidoidea	Aphelinidae	Encarsia formosa	1	GenBank	GBVN01041245.1	81	Transcriptome
Hymenoptera	Chalcidoidea	Aphelinidae	Aphelinus abdominalis	1	GenBank	GBTK01038292.1	81	Transcriptome
Hymenoptera	Chalcidoidea	Eupelmidae	Brasema neomexicana	1	GenBank	GBUE01028569.1	139	Transcriptome
Hymenoptera	Chalcidoidea	Eupelmidae	Eupelmus urozonus	1	GenBank	GBMN01021006.1	139	Transcriptome
Hymenoptera	Chalcidoidea	Eulophidae	Diglyphus isaea	1	GenBank	GBLP01023234.1	130	Transcriptome
Hymenoptera	Chalcidoidea	Eulophidae	Tamarixia radiata	1	GenBank	GBMM01031177.1	139	Transcriptome
Hymenoptera	Chalcidoidea	Eulophidae	Elasmus sp.	1	GenBank	GCUU01024471.1	139	Transcriptome
Hymenoptera	Chalcidoidea	Pteromalidae	Pachycrepoideus vindemmiae	1	GenBank	GBWL01025773.1	139	Transcriptome
Hymenoptera	Chalcidoidea	Pteromalidae	Philotrypesis parca	1	GenBank	GBOV01019554.1	139	Transcriptome
Hymenoptera	Chalcidoidea	Pteromalidae	Nasonia giraulti	1	GenBank	GBEC01014311.1	143	Transcriptome
Hymenoptera	Chalcidoidea	Pteromalidae	Nasonia vitripennis	1	GenBank	XM_016990297.3	144	Genome
Hymenoptera	Chalcidoidea	Pteromalidae	Pteromalus puparum	1	GenBank	GECT01028516.1	145	Transcriptome
Hymenoptera	Chalcidoidea	Chalcididae	Brachymeria minuta	1	GenBank	GBLE01013399.1	130	Transcriptome
Hymenoptera	Chalcidoidea	Perilampidae	Perilampus aeneus	1	GenBank	GBLT01022262.1	139	Transcriptome
Hymenoptera	Chalcidoidea	Eucharitidae	Orasema simulatrix	1	GenBank	GBTU01000582.1	130	Transcriptome
Hymenoptera	Chalcidoidea	Torymidae	Torymus bedeguaris	1	GenBank	GBQA01037379.1	130	Transcriptome
Hymenoptera	Chalcidoidea	Torymidae	Bootanomyia dorsalis	1	GenBank	GBPA01024904.1	139	Transcriptome
Hymenoptera	Chalcidoidea	Agaonidae	Ceratosolen solmsi marchali	1	GenBank	XM_011497468.1	146	Genome
Hymenoptera	Evanioidea	Gasteruptiidae	Gasteruption tournieri	1	GenBank	GBVG01020305.1	130	Transcriptome
Hymenoptera	Stephanoidea	Stephanidae	Stephanus serrator	1	GenBank	GBMU01009039.1	130	Transcriptome
Hymenoptera	Chrysidoidea	Chrysididae	Chrysis gribodoi	1	GenBank	GCUE01045579.1	147	Transcriptome
Hymenoptera	Chrysidoidea	Dryinidae	Mystrophorus formicaeformis	1	GenBank	GDLQ01003233.1	147	Transcriptome
Hymenoptera	Vespoidea	Vespidae	Polistes metricus	1	GenBank	GDHQ01058842.1	148	Transcriptome
Hymenoptera	Vespoidea	Vespidae	Polistes dominula	1	GenBank	XM_015328436.1	149	Genome
Hymenoptera	Thynnoidea	Chyphotidae	Chyphotes mellipes	1	GenBank	GAXL01021678.1	150	Transcriptome
Hymenoptera	Tiphioidea	Tiphiidae	Methocha articulata	1	GenBank	GBTZ01033330.1	130	Transcriptome
Hymenoptera	Tiphioidea	Tiphiidae	Brachycistis timberlakei	1	GenBank	GAZU01005585.1	150	Transcriptome
Hymenoptera	Formicoidea	Formicidae	Camponotus floridanus	1	GenBank	XM_011253963.3	151	Genome
Hymenoptera	Formicoidea	Formicidae	Harpegnathos saltator	1	GenBank	XM_011139263.3	151	Genome
Hymenoptera	Apoidea	Crabronidae	Astata minor	1	GenBank	GBLB01005644.1	130	Transcriptome
Hymenoptera	Apoidea	Crabronidae	Psenulus fuscipennis	1	GenBank	GBNH01019008.1	152	Transcriptome
Hymenoptera	Apoidea	Megachilidae	Megachile rotundata	1	GenBank	XM_012288275.1	153	Genome
Hymenoptera	Apoidea	Megachilidae	Osmia lignaria	1	GenBank	XM_034325711.1	136	Genome
Hymenoptera	Apoidea	Apidae	Eufriesea mexicana	1	GenBank	XM_017899520.1	153	Genome
Hymenoptera	Apoidea	Apidae	Apis florea	1	GenBank	XM_031915912.1	154	Genome
Hymenoptera	Apoidea	Apidae	Apis dorsata	1	GenBank	XM_006618939.2	155	Genome
Hymenoptera	Apoidea	Apidae	Apis mellifera	1	GenBank	XM_006565106.3	156	Genome
	Apoidea	Apidae	Apis cerana	1	GenBank	XM_017059006.2	157	Genome
Hymenoptera	Apoidea	Apidae	Bombus impatiens	1	GenBank	XM_024365028.2	158	Genome
Raphidioptera	Inocelliidae	Inocelliidae	Inocellia japonica	1	GenBank	GCTF01021514.1	159	Transcriptome
Neuroptera		Sisyridae	Sisyra terminalis	1	GenBank	GCRP01016097.1	159	Transcriptome
Neuroptera		Chrysopidae	Cunctochrysa albolineata	1	GenBank	GCSZ01003007.1	159	Transcriptome
Neuroptera		Chrysopidae	Pseudomallada prasinus	1	GenBank	GAVV02048878.1	81	Transcriptome
Neuroptera		Chrysopidae	Chrysoperla carnea	1	GenBank	GCTD01035869.1	159	Transcriptome
Neuroptera		Chrysopidae	Chrysopa phyllochroma	1	GenBank	GCQW01020975.1	159	Transcriptome
Neuroptera		Chrysopidae	Chrysopa perla	1	GenBank	GCPV01032589.1	159	Transcriptome
Neuroptera		Chrysopidae	Chrysopa dorsalis	1	GenBank	GCSE01032244.1	159	Transcriptome
Neuroptera		Mantispidae	Mantispinae sp.	1	GenBank	GCSR01017021.1	159	Transcriptome
Neuroptera		Mantispidae	Eumantispa harmandi	1	GenBank	GCRN01012854.1	159	Transcriptome
Neuroptera		Hemerobiidae	Micromus variegatus	1	GenBank	GCQI01012964.1	159	Transcriptome
Neuroptera		Hemerobiidae	Hemerobius stigma	1	GenBank	GCSY01002278.1	159	Transcriptome
Neuroptera		Hemerobiidae	Hemerobius marginatus	1	GenBank	GCSL01030571.1	159	Transcriptome
Neuroptera		Ithonidae	Polystoechotes punctata	1	GenBank	GCTJ01021525.1	159	Transcriptome
Neuroptera		Ascalaphidae	Bubopsis andromache	1	GenBank	GCSM01002007.1	159	Transcriptome
Neuroptera		Myrmeleontidae	Megistoleon ritsemae	1	GenBank	GCRM01012370.1	159	Transcriptome
Neuroptera		Myrmeleontidae	Myrmeleon formicarius	1	GenBank	GCSH01001014.1	159	Transcriptome
Neuroptera		Myrmeleontidae	Dendroleon pantherinus	1	GenBank	GCSH01001014.1	159	Transcriptome
Strepsiptera		Xenidae	Xenos vesparum	1	GenBank	GEBI01018809.1	160	Transcriptome
Coleoptera	Haliploidea	Haliplidae	Haliplus fluviatilis	1	GenBank	GDMW01028947.1	160	Transcriptome
Coleoptera	Dytiscoidea	Noteridae	Noterus clavicornis	1	GenBank	GDNA01013787.1	160	Transcriptome
Coleoptera	Dytiscoidea	Aspidytidae	Sinaspidytes wrasei	1	GenBank	GDNH01025688.1	160	Transcriptome
Coleoptera	Dytiscoidea	Aspidytidae	Aspidytes niobe	1	GenBank	GFUO01020199.1	161	Transcriptome
Coleoptera	Caraboidea	Carabidae	Pogonus chalceus	1	GenBank	JU434672.1	162	Transcriptome
Coleoptera	Scirtoidea	Scirtidae	Contacyphon laevipennis	1	GenBank	GDRY01043333.1	160	Transcriptome
Coleoptera	Derodontoidea	Derodontidae	Laricobius nigrinus	1	GenBank	GDOS01012959.1	160	Transcriptome
Coleoptera	Scirtoidea	Clambidae	Clambus nigriclavis	1	GenBank	GDOR01017032.1	160	Transcriptome
Coleoptera	Dascilloidea	Rhipiceridae	Sandalus niger	1	GenBank	GDQA01024082.1	160	Transcriptome
Coleoptera	Dascilloidea	Dascillidae	Anorus arizonicus	1	GenBank	GDLJ01019889.1	81	Transcriptome
Coleoptera	Buprestoidea	Buprestidae	Agrilus planipennis	1	GenBank	XM_018463230.2	163	Genome
Coleoptera	Elateroidea	Lycidae	Porrostoma sp.	1	GenBank	GDLM01018360.1	160	Transcriptome
Coleoptera	Elateroidea	Elateridae	Ignelater luminosus	1	Fireflybase	ILUMI_13045-PA	164	Genome
Coleoptera	Elateroidea	Lampyridae	Photinus pyralis	1	GenBank	XM_031490927.1	164	Genome
Coleoptera	Staphylinoidea	Silphidae	Nicrophorus orbicollis	1	GenBank	GGAA01005649.1	165	Transcriptome
Coleoptera	Staphylinoidea	Silphidae	Nicrophorus vespilloides	1	GenBank	XM_017931781.1	166	Genome
Coleoptera	Scarabaeoidea	Lucanidae	Sinodendron cylindricum	1	GenBank	GDOY01028790.1	160	Transcriptome
Coleoptera	Scarabaeoidea	Scarabaeidae	Onthophagus taurus	1	GenBank	XM_023051926.1	163	Genome
Coleoptera	Scarabaeoidea	Scarabaeidae	Onthophagus similis	1	GenBank	GDNE01022777.1	160	Transcriptome
Coleoptera	Scarabaeoidea	Scarabaeidae	Trochalus sp.	1	GenBank	GDNG01037335.1	160	Transcriptome
Coleoptera	Bostrichoidea	Bostrichidae	Xylobiops basilaris	1	GenBank	GDNM01007473.1	160	Transcriptome
Coleoptera	Bostrichoidea	Anobiidae	Ptilinus pectinicornis	1	GenBank	GDMG01011702.1	160	Transcriptome
Coleoptera	Cleroidea	Biphyllidae	Biphyllus sp.	1	GenBank	GDME01004547.1	160	Transcriptome
Coleoptera	Cleroidea	Byturidae	Byturus ochraceus	1	GenBank	GDLG01030858.1	160	Transcriptome
Coleoptera	Coccinelloidea	Coccinellidae	Serangium maculigerum	2	GenBank	GDMU01020253.1	160	Transcriptome
Coleoptera	Coccinelloidea	Coccinellidae	Serangium japonicum	2	GenBank	GGMU01093492.1	167	Transcriptome
Coleoptera	Coccinelloidea	Coccinellidae	Serangium japonicum	3	GenBank	GGMU01143616.1	167	Transcriptome
Coleoptera	Coccinelloidea	Coccinellidae	Stethorus sp.	2	GenBank	GDQC01012810.1	160	Transcriptome
Coleoptera	Coccinelloidea	Coccinellidae	Stethorus sp.	3	GenBank	GDQC01010122.1	160	Transcriptome
Coleoptera	Coccinelloidea	Coccinellidae	Cryptolaemus montrouzieri	2	InsectBase 2.0	Cmon003783.1	168	Genome
Coleoptera	Coccinelloidea	Coccinellidae	Cryptolaemus montrouzieri	3	InsectBase 2.0	Cmon015633.1	168	Genome
Coleoptera	Coccinelloidea	Coccinellidae	Harmonia axyridis	2	InsectBase 2.0	Haxy119860.1	169	Genome
Coleoptera	Coccinelloidea	Coccinellidae	Harmonia axyridis	3	InsectBase 2.0	Haxy119870.1	169	Genome
Coleoptera	Coccinelloidea	Coccinellidae	Coccinella septempunctata	2	InsectBase 2.0	Csep002504.1	103	Genome
Coleoptera	Coccinelloidea	Coccinellidae	Coccinella septempunctata	3	InsectBase 2.0	Csep000027.1	103	Genome
Coleoptera	Coccinelloidea	Coccinellidae	Propylea japonica	2	InsectBase 2.0	Pjao014186.1	170	Genome
Coleoptera	Coccinelloidea	Coccinellidae	Propylea japonica	3	InsectBase 2.0	Pjao016069.1	170	Genome
Coleoptera	Tenebrionoidea	Mordellidae	Mordella sp.	1	GenBank	GDMR01023917.1	160	Transcriptome
Coleoptera	Tenebrionoidea	Anthicidae	Macratria sp.	1	GenBank	GDOB01033054.1	160	Transcriptome
Coleoptera	Tenebrionoidea	Zopheridae	Pycnomerus sp.	1	GenBank	GDPW01022520.1	160	Transcriptome
Coleoptera	Tenebrionoidea	Zopheridae	Bitoma cylindrica	1	GenBank	GDOG01001946.1	160	Transcriptome
Coleoptera	Tenebrionoidea	Ciidae	Cis boleti	1	GenBank	GDMM01018674.1	160	Transcriptome
Coleoptera	Tenebrionoidea	Mycetophagidae	Litargus sp.	1	GenBank	GDMB01009586.1	160	Transcriptome
Coleoptera	Tenebrionoidea	Tenebrionidae	Tribolium castaneum	1	GenBank	NM_001114337.1	160	Genome
Coleoptera	Cucujoidea	Erotylidae	Pharaxonotha floridana	1	GenBank	GDLD01017454.1	160	Transcriptome
Coleoptera	Cucujoidea	Monotomidae	Mimemodes sp.	1	GenBank	GDLE01014656.1	160	Transcriptome
Coleoptera	Cucujoidea	Nitidulidae	Meligethes aeneus	1	GenBank	GAPE01024130.1	171	Transcriptome
Coleoptera	Cucujoidea	Nitidulidae	Aethina tumida	1	GenBank	XM_020015383.1	172	Genome
Coleoptera	Cucujoidea	Laemophloeidae	Placonotus sp.	1	GenBank	GDPZ01018245.1	160	Transcriptome
Coleoptera	Chrysomeloidea	Cerambycidae	Anoplophora chinensis	1	GenBank	GFXC01024058.1	173	Transcriptome
Coleoptera	Chrysomeloidea	Cerambycidae	Anoplophora glabripennis	1	GenBank	XM_018708561.2	174	Genome
Coleoptera	Chrysomeloidea	Cerambycidae	Leptinotarsa decemlineata	1	GenBank	XM_023156435.1	175	Genome
Coleoptera	Chrysomeloidea	Cerambycidae	Diabrotica virgifera	1	GenBank	XM_028285057.1	176	Genome
Coleoptera	Chrysomeloidea	Cerambycidae	Ophraella communa	1	DRYAD	g16503.t1(protein)	177	Genome
Coleoptera	Chrysomeloidea	Cerambycidae	Callosobruchus maculatus	1	GenBank	GEUD01198457.1	178	Transcriptome
Coleoptera	Chrysomeloidea	Cerambycidae	Oulema oryzae	1	GenBank	AB697765.1	179	Genome
Coleoptera	Chrysomeloidea	Cerambycidae	Sitophilus oryzae	1	GenBank	GEZY01007714.1	180	Transcriptome
Coleoptera	Chrysomeloidea	Cerambycidae	Oxoplatypus quadridentatus	1	GenBank	GDNR01002738.1	160	Transcriptome
Coleoptera	Chrysomeloidea	Cerambycidae	Hypothenemus hampei	1	GenBank	GGYO01003132.1	181	Transcriptome
Trichoptera	Rhyacophiloidea	Rhyacophilidae	Rhyacophila nubila	1	GenBank	GGRG01020897.1	182	Transcriptome
Trichoptera	Psychomyioidea	Psychomyiidae	Psychomyia flavida	1	GenBank	GDSC01027405.1	183	Transcriptome
Lepidoptera	Agathiphagoidea	Agathiphagidae	Agathiphaga queenslandensis	1	GenBank	GENZ01041690.1	184	Transcriptome
Lepidoptera	Eriocranioidea	Acanthopteroctetidae	Acanthopteroctetes unifascia	1	DRYAD	TR30809|c0_g1_i1	183	Transcriptome
Lepidoptera	Neopseustoidea	Neopseustidae	Neopseustis meyricki	1	GenBank	GEOS01295526.1	184	Transcriptome
Lepidoptera	Hepialoidea	Hepialidae	Phymatopus californicus	1	GenBank	GEOO01059966.1	184	Transcriptome
Lepidoptera	Lophocoronoidea	Lophocoronidae	Lophocorona astiptica	1	GenBank	GEOJ01351195.1	184	Transcriptome
Lepidoptera	Nepticuloidea	Nepticulidae	Enteucha acetosae	1	GenBank	GEOE01074649.1	184	Transcriptome
Lepidoptera	Nepticuloidea	Nepticulidae	Enteucha acetosae	2	DRYAD	TR76341|c0_g1_i1	183	Transcriptome
Lepidoptera	Andesianoidea	Andesianidae	Andesiana lamellata	2	GenBank	GEOA01037678.1	184	Transcriptome
Lepidoptera	Palaephatoidea	Palaephatidae	Ptyssoptera sp.	1	GenBank	GERG01114890.1	184	Transcriptome
Lepidoptera	Palaephatoidea	Palaephatidae	Ptyssoptera sp.	2	GenBank	GERG01114891.1	184	Transcriptome
Lepidoptera	Palaephatoidea	Palaephatidae	Palaephatus luteolus	1	GenBank	GEON01001665.1	184	Transcriptome
Lepidoptera	Tischerioidea	Tischeriidae	Tischeria quercitella	1	GenBank	GEOU01079935.1	184	Transcriptome
Lepidoptera	Tineoidea	Tineidae	Eudarcia simulatricella	1	GenBank	GEOF01011724.1	184	Transcriptome
Lepidoptera	Tineoidea	Tineidae	Dryadaula visaliella	1	GenBank	GENH01082568.1	184	Transcriptome
Lepidoptera	Tineoidea	Tineidae	Tineola bisselliella	1	GenBank	GCDF01017180.1	183	Transcriptome
Lepidoptera	Tineoidea	Tineidae	Tineola bisselliella	2	GenBank	GEOR01031290.1	183	Transcriptome
Lepidoptera	Yponomeutoidea	Plutellidae	Plutella xylostella	1	GenBank	NM_001305534.1	185	Genome
Lepidoptera	Yponomeutoidea	Plutellidae	Plutella xylostella	2	GenBank	NM_001305535.1	185	Genome
Lepidoptera	Tortricoidea	Tortricidae	Ctenopseustis herana	2	GenBank	GGET01003247.1	186	Transcriptome
Lepidoptera	Tortricoide	Tortricidae	Ctenopseustis obliquana	2	GenBank	GGEO01016625.1	186	Transcriptome
Lepidoptera	Tortricoidea	Tortricidae	Planotortrix octo	2	GenBank	GGEV01010808.1	186	Transcriptome
Lepidoptera	Tortricoidea	Tortricidae	Planotortrix excessana	2	GenBank	GGEU01014006.1	186	Transcriptome
Lepidoptera	Tortricoidea	Tortricidae	Adoxophyes orana	2	GenBank	GGMW01026207.1	187	Transcriptome
Lepidoptera	Tortricoidea	Tortricidae	Adoxophyes honmai	2	GenBank	IADH01023141.1	188	Transcriptome
Lepidoptera	Tortricoidea	Tortricidae	Grapholitha molesta	2	GenBank	GHNK01064165.1	189	Transcriptome
Lepidoptera	Cossoidea	Cossidae	Eogystia hippophaecolus	2	GenBank	GFBH01042960.1	190	Transcriptome
Lepidoptera	Papilionoidea	Papilionidae	Papilio glaucus	1	Lepbase	pgl798.6.mrna1	191	Genome
Lepidoptera	Papilionoidea	Papilionidae	Papilio glaucus	2	Lepbase	pgl798.10.mrna1	191	Genome
Lepidoptera	Papilionoidea	Papilionidae	Papilio xuthus	1	GenBank	XM_013323602.1	192	Genome
Lepidoptera	Papilionoidea	Papilionidae	Papilio xuthus	2	GenBank	XM_013323608.1	192	Genome
Lepidoptera	Papilionoidea	Papilionidae	Papilio machaon	1	GenBank	KPJ09144.1	193	Genome
Lepidoptera	Papilionoidea	Papilionidae	Papilio machaon	2	GenBank	KPJ09148.1	193	Genome
Lepidoptera	Papilionoidea	Papilionidae	Papilio polytes	1	GenBank	XM_013277888.1	192	Genome
Lepidoptera	Papilionoidea	Papilionidae	Papilio polytes	2	GenBank	XM_013294091.1	192	Genome
Lepidoptera	Papilionoidea	Hesperiidae	Lerema accius	1	Lepbase	lac836.2.mRNA	191	Genome
Lepidoptera	Papilionoidea	Hesperiidae	Lerema accius	2	Lepbase	lac836.6.mRNA	191	Genome
Lepidoptera	Papilionoidea	Pieridae	Phoebis sennae	1	Lepbase	pse2111.1	191	Genome
Lepidoptera	Papilionoidea	Pieridae	Phoebis sennae	2	Lepbase	pse2111.5	191	Genome
Lepidoptera	Papilionoidea	Pieridae	Pieris rapae	1	GenBank	XM_022267917.1	194	Genome
Lepidoptera	Papilionoidea	Pieridae	Pieris rapae	2	GenBank	XM_022267919.1	194	Genome
Lepidoptera	Papilionoidea	Pieridae	Pieris napi	1	Lepbase	PIENAPT00000018537	191	Genome
Lepidoptera	Papilionoidea	Pieridae	Pieris napi	2	Lepbase	PIENAPT00000012516	191	Genome
Lepidoptera	Papilionoide	Lycaenidae	Calycopis cecrops	1	Lepbase	cce10890.3.mRNA	191	Genome
Lepidoptera	Papilionoidea	Lycaenidae	Calycopis cecrops	2	Lepbase	cce10052.3.mRNA	191	Genome
Lepidoptera	Papilionoidea	Nymphalidae	Danaus plexippus	1	GenBank	XM_032671650.1	195	Genome
Lepidoptera	Papilionoidea	Nymphalidae	Danaus plexippus	2	GenBank	XM_032671392.1	195	Genome
Lepidoptera	Papilionoidea	Nymphalidae	Heliconius erato demophoon	1	Lepbase	evm.model.Herato2101.410	191	Genome
Lepidoptera	Papilionoidea	Nymphalidae	Heliconius erato demophoon	2	Lepbase	evm.model.Herato2101.406	191	Genome
Lepidoptera	Papilionoidea	Nymphalidae	Heliconius erato lativitta	1	Lepbase	HEL_009680-RA	191	Genome
Lepidoptera	Papilionoidea	Nymphalidae	Heliconius erato lativitta	2	Lepbase	HEL_009676-RA	191	Genome
Lepidoptera	Papilionoidea	Nymphalidae	Heliconius melpomene	1	Lepbase	HMEL003497g2.t1	191	Genome
Lepidoptera	Papilionoidea	Nymphalidae	Heliconius Melpomene	2	Lepbas	HMEL010382g2.t1	191	Genome
Lepidoptera	Papilionoidea	Nymphalidae	Heliconius cydno	1	GenBank	GGKC01030657.1	196	Transcriptome
Lepidoptera	Papilionoidea	Nymphalidae	Heliconius cydno	2	GenBank	GGKC01031449.1	196	Transcriptome
Lepidoptera	Papilionoidea	Nymphalidae	Melitaea cinxia	1	Lepbase	MCINX007876-RA	191	Genome
Lepidoptera	Papilionoidea	Nymphalidae	Melitaea cinxia	2	Lepbase	MCINX008972-RA	191	Genome
Lepidoptera	Papilionoidea	Nymphalidae	Junonia coenia	1	Lepbase	JC_0013598-RA	191	Genome
Lepidoptera	Papilionoidea	Nymphalidae	Junonia coenia	2	Lepbase	JC_0013602-RA	191	Genome
Lepidopter	Alucitoidea	Alucitidae	Alucita desmodactyla	1	GenBank	GCUR01022770.1	183	Transcriptome
Lepidoptera	Alucitoidea	Alucitidae	Alucita desmodactyla	2	GenBank	GCUR01022769.1	183	Transcriptome
Lepidoptera	Pyraloidea	Pyralidae	Plodia interpunctella	1	Lepbase	augustus_masked-scaffold10-abinit-gene-7.25-mRNA-1	191	Genome
Lepidoptera	Pyraloidea	Pyralidae	Plodia interpunctella	2	Lepbase	maker-scaffold10-augustus-gene-7.48-mRNA-1	191	Genome
Lepidoptera	Pyraloidea	Pyralidae	Amyelois transitella	1	GenBank	XM_013333648.1	136	Genome
Lepidoptera	Pyraloidea	Pyralidae	Amyelois transitella	2	GenBank	XM_013333935.1	136	Genome
Lepidoptera	Pyraloidea	Pyralidae	Cadra cautella	1	GenBank	GBXH01057415.1	197	Transcriptome
Lepidoptera	Pyraloidea	Crambidae	Ostrinia furnacalis	1	GenBank	XM_028304428.1	Fang G. unpublished	Genome
Lepidoptera	Pyraloidea	Crambidae	Ostrinia furnacalis	2	GenBank	XM_028304392.1	Fang G. unpublished	Genome
Lepidoptera	Pyraloidea	Crambidae	Loxostege sticticalis	1	GenBank	GFCJ01041127.1	198	Transcriptome
Lepidoptera	Pyraloidea	Crambidae	Loxostege sticticalis	2	GenBank	GFCJ01024110.1	198	Transcriptome
Lepidoptera	Pyraloidea	Crambidae	Scirpophaga incertulas	2	GenBank	GETN01005970.1	199	Transcriptome
Lepidoptera	Pyraloidea	Crambidae	Chilo suppressalis	1	GenBank	KX856966.1	20	Genome
Lepidoptera	Pyraloidea	Crambidae	Chilo suppressalis	2	GenBank	KX856970.1	20	Genome
Lepidoptera	Drepanoidea	Drepanidae	Drepana arcuata	1	GenBank	GIKL01017058.1	200	Transcriptome
Lepidoptera	Drepanoidea	Drepanidae	Drepana arcuata	2	GenBank	GIKL01017039.1	200	Transcriptome
Lepidoptera	Noctuoidea	Notodontidae	Pheosia gnoma	3	GenBank	GCPA01004688.1	183	Transcriptome
Lepidoptera	Noctuoidea	Erebidae	Phragmatobia fuliginosa	3	GenBank	GCJS01015492.1	201	Transcriptome
Lepidoptera	Noctuoidea	Erebidae	Amata phegea	3	GenBank	GCNU01038768.1	201	Transcriptome
Lepidoptera	Noctuoidea	Erebidae	Auriculoceryx pterodactyliformis	3	GenBank	GCNY01012829.1	183	Transcriptome
Lepidoptera	Noctuoidea	Erebidae	Phyllodes eyndhovii	3	GenBank	GCOO01027936.1	201	Transcriptome
Lepidoptera	Noctuoidea	Erebidae	Anticarsia gemmatalis	2	GenBank	GFUV01001026.1	202	Transcriptome
Lepidoptera	Noctuoidea	Noctuidae	Achaea janata	3	GenBank	GIKQ01048227.1	203	Transcriptome
Lepidoptera	Noctuoidea	Noctuidae	Trichoplusia ni	1	GenBank	XM_026879944.1	204	Genome
Lepidoptera	Noctuoidea	Noctuidae	Trichoplusia ni	2	GenBank	XM_026878660.1	204	Genome
Lepidoptera	Noctuoidea	Noctuidae	Trichoplusia ni	3	GenBank	GBKU01026214.1	205	Transcriptome
Lepidoptera	Noctuoidea	Noctuidae	Busseola fusca	1	GenBank	GITG01054082.1	206	Transcriptome
Lepidoptera	Noctuoidea	Noctuidae	Busseola fusca	2	GenBank	GISL01065016.1	206	Transcriptome
Lepidoptera	Noctuoidea	Noctuidae	Busseola fusca	3	GenBank	GITG01039919.1	206	Transcriptome
Lepidoptera	Noctuoidea	Noctuidae	Heliothis virescens	1	GenBank	AF006192.1	Yuhas D.A. and Halling B.P. unpublished	Genome
Lepidoptera	Noctuoidea	Noctuidae	Heliothis virescens	2	GenBank	AF006189.1	Yuhas D.A. and Halling B.P. unpublished	Genome
Lepidoptera	Noctuoidea	Noctuidae	Heliothis virescens	3	GenBank	AF006190.1	Yuhas D.A. and Halling B.P. unpublished	Genome
Lepidoptera	Noctuoidea	Noctuidae	Heliothis subflexa	1	GenBank	GGPL01134719.1	207	Transcriptome
Lepidoptera	Noctuoidea	Noctuidae	Heliothis subflexa	3	GenBank	GGPL01202382.1	207	Transcriptome
Lepidoptera	Noctuoidea	Noctuidae	Helicoverpa armigera	1	GenBank	MT678457.1	208	Transcriptome
Lepidoptera	Noctuoidea	Noctuidae	Helicoverpa armigera	2	GenBank	MT678458.1	208	Transcriptome
Lepidoptera	Noctuoidea	Noctuidae	Helicoverpa armigera	3	GenBank	GBXD01028166.1	208	Transcriptome
Lepidoptera	Noctuoidea	Noctuidae	Helicoverpa assulta	2	GenBank	GBTA01028172.1	209	Transcriptome
Lepidoptera	Noctuoidea	Noctuidae	Helicoverpa assulta	3	GenBank	GBTA01045208.1	209	Transcriptome
Lepidoptera	Noctuoidea	Noctuidae	Spodoptera exigua	1	GenBank	GGRZ01137690.1	210	Transcriptome
Lepidoptera	Noctuoidea	Noctuidae	Spodoptera exigua	2	GenBank	GGRZ01027457.1	210	Transcriptome
Lepidoptera	Noctuoidea	Noctuidae	Spodoptera exigua	3	GenBank	GGRZ01113515.1	210	Transcriptome
Lepidoptera	Noctuoidea	Noctuidae	Spodoptera frugiperda	1	GenBank	XM_035589818.1	211	Genome
Lepidoptera	Noctuoidea	Noctuidae	Spodoptera frugiperda	2	GenBank	XM_035575737.1	211	Genome
Lepidoptera	Noctuoidea	Noctuidae	Spodoptera frugiperda	3	GenBank	XM_035595912.2	211	Genome
Lepidoptera	Noctuoidea	Noctuidae	Spodoptera littoralis	3	GenBank	EZ982875.1	212	transcriptome
Lepidoptera	Noctuoidea	Noctuidae	Spodoptera litura	1	GenBank	GBBY01003413.1	213	transcriptome
Lepidoptera	Noctuoidea	Noctuidae	Spodoptera litura	3	GenBank	GBBY01001438.1	213	Transcriptome
Lepidoptera	Noctuoidea	Noctuidae	Athetis lepigone	1	GenBank	GARB01011796.1	214	Transcriptome
Lepidoptera	Noctuoidea	Noctuidae	Athetis lepigone	3	GenBank	GARC01022924.1	214	Transcriptome
Lepidoptera	Noctuoidea	Noctuidae	Agrotis segetum	3	GenBank	GBCW01048884.1	215	Transcriptome
Lepidoptera	Noctuoidea	Noctuidae	Mythimna separata	1	GenBank	GFCT01038374.1	216	Transcriptome
Lepidoptera	Noctuoidea	Noctuidae	Mythimna separata	3	GenBank	GFCT01027105.1	216	Transcriptome
Lepidoptera	Noctuoidea	Noctuidae	Papaipema speciosissima	2	GenBank	GGEG01010349.1	217	Transcriptome
Lepidoptera	Noctuoidea	Noctuidae	Papaipema sp.	1	GenBank	GGEH01048938.1	217	Transcriptome
Lepidoptera	Noctuoidea	Noctuidae	Papaipema sp.	2	GenBank	GGEH01048939.1	217	Transcriptome
Lepidoptera	Noctuoidea	Noctuidae	Papaipema sp.	3	GenBank	GGEH01048931.1	217	Transcriptome
Lepidoptera	Geometroidea	Sematuridae	Mania lunus	3	GenBank	GCOU01015975.1	183	Transcriptome
Lepidoptera	Geometroidea	Uraniidae	Calledapteryx dryopterata	2	DRYAD	comp10595_c0_seq1 len=872 path=[850:0-283 1134:284-871]	183	Transcriptome
Lepidoptera	Geometroidea	Uraniidae	Calledapteryx dryopterata	3	DRYAD	comp10595_c0_seq2 len=660 path=[1699:0-71 1134:72-659]	183	Transcriptome
Lepidoptera	Geometroidea	Epicopeiidae	Epicopeia hainseii	1	DRYAD	comp375443_c0_seq1 len=413 path=[1:0-412]	183	Transcriptome
Lepidoptera	Geometroidea	Uraniidae	Lyssa zampa	3	GenBank	GCOJ01017950.1	183	Transcriptome
Lepidoptera	Geometroidea	Geometridae	Operophtera brumata	1	Lepbase	OBRU01_08099-RA	191	Genome
Lepidoptera	Geometroidea	Geometridae	Operophtera brumata	2	Lepbase	OBRU01_00824-RA	191	Genome
Lepidoptera	Geometroidea	Geometridae	Operophtera brumata	3	Lepbase	OBRU01_01728-RA	191	Genome
Lepidoptera	Geometroidea	Geometridae	Chlorosea margaretaria	3	DRYAD	comp22543_c0_seq1 len=2154 path=[1:0-1068 1070:1069-1084 1086:1085-1455 1457:1456-1589 1591:1590-1898 1900:1899-1969 1971:1970-2153]	183	Transcriptome
Lepidoptera	Geometroidea	Geometridae	Biston betularia	3	DRYAD	comp127152_c0_seq1 len=943 path=[1:0-942]	183	Transcriptome
Lepidoptera	Lasiocampoidea	Lasiocampidae	Tolype notialis	3	DRYAD	comp150543_c0_seq1 len=826 path=[804:0-825]	183	Transcriptome
Lepidoptera	Bombycoidea	Bombycidae	Mustilizans dierli	3	GenBank	GCON01027400.1	183	Transcriptome
Lepidoptera	Bombycoidea	Bombycidae	Bombyx mandarina	1	GenBank	XM_028176323.1	218	Genome
Lepidoptera	Bombycoidea	Bombycidae	Bombyx mandarina	2	GenBank	XM_028176339.1	218	Genome
Lepidoptera	Bombycoidea	Bombycidae	Bombyx mandarina	3	GenBank	XM_028173682.1	218	Genome
Lepidoptera	Bombycoidea	Bombycidae	Bombyx mori	1	GenBank	NM_001099824.1	18	Genome
Lepidoptera	Bombycoidea	Bombycidae	Bombyx mori	2	GenBank	NM_001195700.1	18	Genome
Lepidoptera	Bombycoidea	Bombycidae	Bombyx mori	3	GenBank	NM_001195701.1	18	Genome
Lepidoptera	Bombycoidea	Saturniidae	Therinia lactucina	3	DRYAD	FG120016_37051	183	Transcriptome
Lepidoptera	Bombycoidea	Saturniidae	Samia ricini	2	GenBank	GBZD01012100.1	219	Transcriptome
Lepidoptera	Bombycoidea	Saturniidae	Samia ricini	3	GenBank	GBZD01009404.1	219	Transcriptome
Lepidoptera	Bombycoidea	Saturniidae	Antheraea yamamai	1	GigaDB	evm.model.AY_207.9	220	Genome
Lepidoptera	Bombycoidea	Saturniidae	Antheraea yamamai	2	GigaDB	evm.model.AY_207.14	220	Genome
Lepidoptera	Bombycoidea	Saturniidae	Antheraea yamamai	3	GigaDB	evm.model.AY_267.12	220	Genome
Lepidoptera	Bombycoideap	Saturniidae	Saturnia pyri	3	GenBank	GCDH01032892.1	183	Transcriptome
Lepidoptera	Bombycoidea	Saturniidae	Actias luna	3	DRYAD	acti2_57404	183	Transcriptome
Lepidoptera	Bombycoidea	Sphingidae	Manduca sexta	1	GenBank	XM_030172647.2	221	Genome
Lepidoptera	Bombycoidea	Sphingidae	Manduca sexta	2	GenBank	XM_030172648.2	221	Genome
Lepidoptera	Bombycoidea	Sphingidae	Manduca sexta	3	GenBank	XM_030182700.2	221	Genome
Lepidoptera	Bombycoidea	Sphingidae	Ceratomia undulosa	1	DRYAD	cunda3_63720	183	Transcriptome
Lepidoptera	Bombycoidea	Sphingidae	Ceratomia undulosa	3	DRYAD	cunda3_144515	183	Transcriptome
Lepidoptera	Bombycoidea	Sphingidae	Adhemarius daphne	3	DRYAD	FG120049B_85892	183	Transcriptome
Lepidoptera	Bombycoidea	Sphingidae	Hemaris diffinis	3	DRYAD	hema2_66777	183	Transcriptome
Lepidoptera	Bombycoidea	Sphingidae	Macroglossum pyrrhosticta	2	DRYAD	MacrH_46929	183	Transcriptome
Lepidoptera	Bombycoidea	Sphingidae	Macroglossum pyrrhosticta	3	DRYAD	MacrH_46874	183	Transcriptome
Lepidoptera	Bombycoidea	Sphingidae	Darapsa myron	3	DRYAD	dara_37031	183	Transcriptome
Siphonaptera	Ceratophylloidea	Ceratophyllidae	Oropsylla silantiewi	1	GenBank	GAWY01015261.1	222	Transcriptome
Dipetera	Culicoidea	Culicidae	Anopheles gambiae	1	GenBank	XM_001688723.1	223	Genome
Dipetera	Culicoidea	Culicidae	Aedes aegypti	1	GenBank	XM_021840628.1	224	Genome
Dipetera	Psychodoidea	Psychodidae	Phlebotomus kandelakii	1	GenBank	GIFK01001719.1	225	Transcriptome
Dipetera	Trichoceroidea	Trichoceridae	Trichocera saltator	1	GenBank	GAXZ02043991.1	81	Transcriptome
Dipetera	Ephydroidea	Drosophilidae	Drosophila virilis	1	GenBank	XM_002046119.3	226	Genome
Dipetera	Ephydroidea	Drosophilidae	Drosophila mojavensis	1	GenBank	XM_015161731.2	226	Genome
Dipetera	Ephydroidea	Drosophilidae	Scaptomyza flava	1	GenBank	RKRM01000384.1	227	Transcriptome
Dipetera	Ephydroidea	Drosophilidae	Drosophila willistoni	1	GenBank	XM_002069110.3	226	Genome
Dipetera	Ephydroidea	Drosophilidae	Drosophila subobscura	1	GenBank	XM_034800436.1	228	Genome
Dipetera	Ephydroidea	Drosophilidae	Drosophila pseudoobscura	1	GenBank	XM_033385445.1	Liao Y., unpublished	Genome
Dipetera	Ephydroidea	Drosophilidae	Drosophila persimilis	1	GenBank	XM_026993698.1	226	Genome
Dipetera	Ephydroidea	Drosophilidae	Drosophila melanogaster	1	GenBank	KF881792.1	229	Genome
Dipetera	Ephydroidea	Drosophilidae	Drosophila simulans	1	GenBank	AY017266.1	226	Genome
Dipetera	Ephydroidea	Drosophilidae	Drosophila sechellia	1	GenBank	XM_032719873.1	226	Genome
Dipetera	Ephydroidea	Drosophilidae	Drosophila erecta	1	GenBank	XM_015158257.2	226	Genome
Dipetera	Ephydroidea	Drosophilidae	Drosophila yakuba	1	GenBank	XM_015193986.2	226	Genome
Dipetera	Tephritoidea	Tephritidae	Rhagoletis zephyria	1	GenBank	XM_017623503.1	230	Genome

## Sheet: Supplementary Table 2
Supplementary Table 2. References for the phylogenetic relationships of taxa used in this study.
Group	References
Insect
Zygentoma	81
Odonata	81231
Ephemeroptera	81232
Dermaptera	81,85
Plecoptera	81,86
Orthoptera	81233
Grylloblattodea	81
Embioptera	81
Phasmatodea	81
Blattodea	81,96
Psocodea	81,97
Thysanoptera	81,97
Hemiptera	81,97,234–236
Hymenoptera	81,237–239
Raphidioptera	81
Neuroptera	81159
Strepsiptera	81
Coleoptera	39,40,81,160,240–243
Trichoptera	81
Lepidoptera	81,183,244–252
Siphonaptera	81
Diptera	81253
Plant
Gymnospermae and Angiospermae	32
	406788

## Sheet: Supplementary Table 3
Supplementary Table 3. Mutations in Rdl associated with cyclodiene or phenylpyrazole insecticide resistance
Order	Family	Species	Mutation	Reference
Blattodea	Ectobiidae	Blattella germanica	A2ʹS	95
Blattodea	Blattidae	Periplaneta Americana	A2ʹS	254
Hemiptera	Aleyrodidae	Bemisia tabaci	A2ʹS	255
Hemiptera	Aphididae	Myzus persicae	A2ʹG	21
Hemiptera	Delphacidae	Nilaparvata lugens	A2ʹS	256
Hemiptera	Delphacidae	Laodelphax striatellus	A2ʹN	257
Hemiptera	Delphacidae	Sogatella furcifera	A2ʹN	258
Coleoptera	Tenebrionidae	Tribolium castaneum	A2ʹS	254
Coleoptera	Curculionidae	Hypothenemus hampei	A2ʹS	259
Coleoptera	Chrysomelidae	Oulema oryzae	A2ʹS	179
Coleoptera	Chrysomelidae	Diabrotica virgifera	A2ʹS	260
Lepidoptera	Plutellidae	Plutella xylostella	A2ʹS/G	261262
Siphonaptera	Pulicidae	Ctenocephalides felis	A2ʹS	263
Diptera	Drosophilidae	Drosophila melanogaster	A2ʹS	14,16
			A2ʹS (copy)	42
Diptera	Drosophilidae	Drosophila simulans	A2ʹS/G	254
			A2ʹS, T350M	264
Diptera	Muscidae	Musca domestica	A2ʹS	254
Diptera	Muscidae	Haematobia irritans	A2ʹS	265
Diptera	Culicidae	Anopheles gambiae	A2ʹG	266
Diptera	Culicidae	Anopheles arabiensis	A2ʹS	266
Diptera	Culicidae	Anopheles funestus	A2ʹS	267
Diptera	Culicidae	Anopheles sinensis	A2ʹS	268
Diptera	Culicidae	Aedes aegypti	A2ʹS	269
Diptera	Culicidae	Aedes albopictus	A2ʹS	270
Diptera	Culicidae	Culex quinquefasciatus	A2ʹS	270

## Sheet: Supplementary Table 4
Supplementary Table 4. Known natural terpenoids that target insect GABA and mammalian GABAA receptors
Chemical	Pharmacology of the representative receptor	Mode of action	Reference
NCA:
Monoterpene
α-thujone / β-thujone	GABAA (human α1β2γ2s and mice)	antagonist	271
	RDL (fruit fly)		23
(+)-menthol	GABAA (human α1β2γ2s)	positive allosteric modulator and antagonist	272
	RDL (house fly)		273
camphor	GABAA (human α1β2γ2s)	positive allosteric modulator and antagonist	271
	RDL (house fly)		273
thymol	GABAA (human)	positive allosteric modulator and antagonist	274
	RDL (fruit fly)
	GABAA (nematode)		275
α-terpineol	GABAA (human α1β2γ2s)	positive allosteric modulator and	272
	GABAA (nematode)	antagonist	275
safrole	RDL (house fly)	antagonist	273
vanillin	RDL (house fly)	antagonist	273
cis-3-pinanone / trans-3-pinanone	GABAA (mouse)	antagonist	276
Sesquiterpene
bilobalide	GABAA (human α1β2γ2L)	antagonist	277
	RDL (fruit fly)		24
picrotoxin	GABAA (rat)	antagonist	278
	RDL (fruit fly)
valerenic acid	GABAA	positive allosteric modulator and antagonist	279
anisatin	GABAA	antagonist	280–282
	RDL (house fly)
veranisatin A	GABAA (rat)	antagonist	282
	RDL (house fly)
pseudoanisatin	GABAA (rat)	antagonist	282
	RDL (house fly)
corianin	GABAA (rat)	antagonist	283284
	RDL (fruit fly and house fly)
silphinene	GABAA (mammalian)	antagonist	285
	RDL (fruit fly)
nootkatone	RDL (fruit fly)	antagonist	286
Diterpene
ginkgolide A / ginkgolide B	GABAA (α1β2γ2L)	antagonist	287
	RDL (fruit fly)		24
picrodendrins	GABAA (rat)	antagonist	283284
	RDL (fruit fly and house fly)
horminone	GABAA (rat)	antagonist	288
taxodione	GABAA (rat)	antagonist	288
PAM:
Monoterpene
(−)-carvone / (+)-carvone	GABAA (human α1β2γ2s)	positive allosteric modulator	271
(−)-menthone	GABAA (human α1β2γ2s)	positive allosteric modulator	271
(−)-myrtenol	GABAA (human α1β2γ2 and rat α1β2)	positive allosteric modulator	289
(+)-6-cinnamoyl-6,7-dihydro-7-myrceneol	GABAA (rat α1β2γ2s)	positive allosteric modulator	290
(+)-cis-verbenol	GABAA (human α1β2γ2 and rat α1β2)	positive allosteric modulator	289
(+)-isomenthol	GABAA (human α1β2γ2s)	positive allosteric modulator	272
(+)-isopulegol	GABAA (human α1β2γ2s)	positive allosteric modulator	272
(+)-menthol	GABAA (human α1β2γ2s)	positive allosteric modulator and antagonist	272
	RDL (house fly)		273
borneol	GABAA (human α1β2γ2s)	positive allosteric modulator	271
camphor	GABAA (human α1β2γ2s)	positive allosteric modulator and antagonist	271
	RDL (house fly)		273
carvacrol	GABAA (human α1β2γ2 and rat α1β2)	positive allosteric modulator	289
	RDL (house fly)
			273
geraniol	GABAA (bovine α1β1)	positive allosteric modulator	291
isoborneol	GABAA (human α1β2γ2L)	positive allosteric modulator	292
linalool	GABAA (bovine α1β1)	positive allosteric modulator	291
pulegone	RDL (house fly)	positive allosteric modulator	293
thymol	GABAA (human)	positive allosteric modulator and antagonist	274
	RDL (fruit fly)
	GABAA (nematode)		275
thymoquinone	GABAA (mice)	positive allosteric modulator	294
α-pinene	GABAA (human α1β2γ2 and rat α1β2)	positive allosteric modulator	289
α-terpineol	GABAA (human α1β2γ2s)	positive allosteric modulator and	272
	GABAA (nematode)	antagonist	275
1,8-cineole	RDL (house fly)	positive allosteric modulator	273
citronellic acid	RDL (house fly)	positive allosteric modulator	273
carveol	GABAA (rat α1β2)	positive allosteric modulator	289
pinocarveol	GABAA (rat α1β2)	positive allosteric modulator	289
myrtenal	GABAA (rat α1β2)	positive allosteric modulator	289
Sesquiterpene
valerenic acid	GABAA	positive allosteric modulator and antagonist	279
isocurcumenol	GABAA (rat)	positive allosteric modulator	295
nerolidol	GABAA (bovine α1β1)	positive allosteric modulator	291
α-caryophyllene /β-caryophyllene	GABAA (human α1β2γ2 and rat α1β2)	positive allosteric modulator	289
curdione	GABAA (mice)	positive allosteric modulator	296
curcumol	GABAA (rat α1β2γ2 and α5β2γ2)	positive allosteric modulator	296
(+)-γ-cuparenol	GABAA (rat α1β2γ2s)	positive allosteric modulator	290
(+)-dihydrocuparenic acid	GABAA (rat α1β2γ2s)	positive allosteric modulator	290
viridiflorol	GABAA (rat)	positive allosteric modulator	297
(-)-acorenone	GABAA (rat α1β2γ2s)	positive allosteric modulator	298
(+)-shyobunone	GABAA (rat α1β2γ2s)	positive allosteric modulator	298
(-)-isoshyobunone	GABAA (rat α1β2γ2s)	positive allosteric modulator	298
(+)-preisocalamenediol	GABAA (rat α1β2γ2s)	positive allosteric modulator	298
(+)-dioxosarcoguaiacol	GABAA (rat α1β2γ2s)	positive allosteric modulator	298
aristolactone	GABAA (α1β2γ2s)	positive allosteric modulator	299
atractylenoids I	GABAA (α1β2γ2s)	positive allosteric modulator	300
atractylenoids II	GABAA (α1β2γ2s)	positive allosteric modulator	300
atractylenoids III	GABAA (α1β2γ2s)	positive allosteric modulator	300
cedrol	GABAA (rat α1β2)	positive allosteric modulator	289
theaspirane	GABAA (rat α1β2)	positive allosteric modulator	289
Diterpene
miltirone	GABAA (mice)	positive allosteric modulator	301
galdosol	GABAA (human)	positive allosteric modulator	302
carnosic acid	GABAA (rat)	positive allosteric modulator	303
carnosol	GABAA (rat)	positive allosteric modulator	303
7-methoxyrosmanol	GABAA (human)	positive allosteric modulator	302
dehydroabietic acid	GABAA (rat α1β2γ2s)	positive allosteric modulator	304
isopimaric acid	GABAA (mice α1β2γ2s)	positive allosteric modulator	305

## Sheet: Supplementary Table 5
Supplementary Table 5. Distribution of terpenoids targeting GABA receptor at the plant family level (mainly from Dr. Duke's Phytochemical and Ethnobotanical Databases).
Chemical	List of plant families
Monoterpene
α-thujone / β-thujone	Apiaceae, Asteraceae, Cupressaceae, Fabaceae, Lauraceae, Myrtaceae, Pinaceae, Solanaceae
(−)-carvone / (+)-carvone	Apiaceae, Asteraceae, Brassicaceae, Burseraceae, Caprifoliaceae, Fabaceae, Lamiaceae, Myrtaceae, Pinaceae, Piperaceae, Poaceae, Ranunculaceae, Rosaceae, Rutaceae, Schisandraceae, Solanaceae, Zingiberaceae
(−)-menthone	Acoraceae, Apiaceae, Asteraceae, Geraniaceae, Lamiaceae, Poaceae, Rutaceae, Zingiberaceae
(−)-myrtenol	Apiaceae, Asteraceae, Caprifoliaceae, Cupressaceae, Lamiaceae, Lauraceae, Monimiaceae, Myrtaceae, Piperaceae, Rutaceae
(+)-6-cinnamoyl-6,7-dihydro-7-myrceneol	Schisandraceae
(+)-cis-verbenol	Apiaceae, Lamiaceae, Monimiaceae
(+)-isomenthol	Asteraceae, Brassicaceae, Ephedraceae, Lamiaceae, Polygonaceae
(+)-isopulegol	Geraniaceae, Lamiaceae, Myrtaceae, Piperaceae, Poaceae, Rutaceae, Verbenaceae
(+)-menthol	Acoraceae, Adoxaceae, Apiaceae, Arecaceae, Asteraceae, Brassicaceae, Cupressaceae, Ericaceae, Fabaceae, Geraniaceae, Lamiaceae, Myrtaceae, Poaceae, Polygonaceae, Rutaceae, Theaceae
borneol	Acoraceae, Altingiaceae, Annonaceae, Apiaceae, Aristolochiaceae, Asteraceae, Burseraceae, Cannabaceae, Caprifoliaceae, Cistaceae, Cupressaceae, Ebenaceae, Fabaceae, Geraniaceae, Hypericaceae, Iridaceae, Lamiaceae, Lauraceae, Myristicaceae, Myrtaceae, Olacaceae, Pinaceae, Piperaceae, Poaceae, Polygonaceae, Rubiaceae, Rutaceae, Santalaceae, Saururaceae, Verbenaceae, Zingiberaceae, Zygophyllaceae
camphor	Acoraceae, Annonaceae, Apiaceae, Asteraceae, Cannabaceae, Cupressaceae, Ericaceae, Fabaceae, Iridaceae, Lamiaceae, Lauraceae, Magnoliaceae, Monimiaceae, Myristicaceae, Myrtaceae, Olacaceae, Pinaceae, Piperaceae, Poaceae, Polygonaceae, Solanaceae, Verbenaceae, Zingiberaceae, Zygophyllaceae
carvacrol	Anacardiaceae, Apiaceae, Asteraceae, Caprifoliaceae, Cupressaceae, Fabaceae, Gentianaceae, Juglandaceae, Lamiaceae, Lauraceae, Meliaceae, Monimiaceae, Myrtaceae, Piperaceae, Plantaginaceae, Poaceae, Rutaceae, Sarraceniaceae, Saururaceae, Theaceae, Verbenaceae
geraniol	Amaranthaceae, Anacardiaceae, Annonaceae, Apiaceae, Apocynaceae, Aristolochiaceae, Asparagaceae, Asteraceae, Burseraceae, Cannabaceae, Caprifoliaceae, Cistaceae, Cucurbitaceae, Cupressaceae, Ericaceae, Fabaceae, Geraniaceae, Grossulariaceae, Iridaceae, Iridaceae, Juglandaceae, Lamiaceae, Malvaceae, Monimiaceae, Myristicaceae, Myrtaceae, Oleaceae, Poaceae, Rosaceae, Rutaceae, Santalaceae, Sapindac…
isoborneol	Asteraceae, Caprifoliaceae, Lamiaceae, Myrtaceae, Violaceae, Zingiberaceae
linalool	Acoraceae, Adoxaceae, Amaryllidaceae, Anacardiaceae, Apiaceae, Araliaceae, Asteraceae, Brassicaceae, Bromeliaceae, Burseraceae, Cannabaceae, Caricaceae, Cupressaceae, Ericaceae, Fabaceae, Gentianaceae, Geraniaceae, Grossulariaceae, Hypericaceae, Iridaceae, Lamiaceae, Malvaceae, Monimiaceae, Moraceae, Myricaceae, Myristicaceae, Myrtaceae, Olacaceae, Piperaceae, Poaceae, Rosaceae, Rubiaceae, Rutace…
pulegone	Araliaceae, Ephedraceae, Ericaceae, Grossulariaceae, Lamiaceae, Rutaceae, Solanaceae
thymol	Apiaceae, Asteraceae, Caprifoliaceae, Ericaceae, Fabaceae, Ginkgoaceae, Juglandaceae, Lamiaceae, Lauraceae, Menispermaceae, Monimiaceae, Myrtaceae, Passifloraceae, Poaceae, Ranunculaceae, Rutaceae, Saururaceae, Verbenaceae
thymoquinone	Lamiaceae, Ranunculaceae
α-pinene	Amaranthaceae, Anacardiaceae, Annonaceae, Apiaceae, Apocynaceae, Araliaceae, Aristolochiaceae, Asteraceae, Brassicaceae, Burseraceae, Cannabaceae, Caprifoliaceae, Cistaceae, Cupressaceae, Ericaceae, Fabaceae, Geraniaceae, Grossulariaceae, Hypericaceae, Iridaceae, Isanthidae, Juglandaceae, Lamiaceae, Lauraceae, Magnoliaceae, Malvaceae, Monimiaceae, Moraceae, Myricaceae, Myristicaceae, Myrtaceae, O…
α-terpineol	Adoxaceae, Amaryllidaceae, Apiaceae, Apocynaceae, Arecaceae, Aristolochiaceae, Asteraceae, Brassicaceae, Bromeliaceae, Burseraceae, Cannabaceae, Caprifoliaceae, Cistaceae, Cupressaceae, Ephedraceae, Ericaceae, Fabaceae, Gentianaceae, Geraniaceae, Grossulariaceae, Hypericaceae, Isanthidae, Lamiaceae, Lauraceae, Magnoliaceae, Malvaceae, Meliaceae, Monimiaceae, Moraceae, Myristicaceae, Myrtaceae, Ol…
1,8-cineole	Acoraceae, Apiaceae, Apocynaceae, Asteraceae, Burseraceae, Caprifoliaceae, Cistaceae, Cupressaceae, Cyperaceae, Ericaceae, Grossulariaceae, Iridaceae, Isanthidae, Lamiaceae, Lauraceae, Magnoliaceae, Malvaceae, Monimiaceae, Myristicaceae, Myrtaceae, Passifloraceae, Pinaceae, Piperaceae, Poaceae, Saururaceae, Schisandraceae, Solanaceae, Verbenaceae, Zingiberaceae
citronellic acid	Lamiaceae, Lauraceae, Myrtaceae, Poaceae, Rutaceae, Zingiberaceae
safrole	Amaranthaceae, Annonaceae, Apiaceae, Aristolochiaceae, Cupressaceae, Ephedraceae, Fabaceae, Hamamelidaceae, Lamiaceae, Lauraceae, Myristicaceae, Piperaceae, Polygonaceae, Schisandraceae, Theaceae
vanillin	Apiaceae, Rosaceae, Solanaceae, Altingiaceae, Amaranthaceae, Apiaceae, Aquifoliaceae, Araliaceae, Arecaceae, Asteraceae, Bignoniaceae, Bromeliaceae, Ericaceae, Fabaceae, Lamiaceae, Lauraceae, Malvaceae, Meliaceae, Moringaceae, Myristicaceae, Myrtaceae, Oleaceae, Orchidaceae, Poaceae, Rosaceae, Solanaceae, Styracaceae, Urticaceae, Violaceae, Vitaceae, Zingiberaceae, Zygophyllaceae
carveol	Apiaceae, Asteraceae, Brassicaceae, Lamiaceae, Rutaceae
pinocarveol	Apiaceae, Asteraceae, Lamiaceae, Myrtaceae, Pinaceae
Myrtenal	Apiaceae, Asteraceae, Cupressaceae, Fabaceae, Lamiaceae, Monimiaceae, Myrtaceae, Piperaceae, Zingiberaceae
cis-3-pinanone/ trans-3-pinanone	Lamiaceae
Sesquiterpene
bilobalide	Ginkgoaceae
picrotoxin	Menispermaceae
valerenic acid	Caprifoliaceae
isocurcumenol	Zingiberaceae
nerolidol	Apiaceae, Apocynaceae, Araliaceae, Asteraceae, Cannabaceae, Caprifoliaceae, Cucurbitaceae, Cupressaceae, Fabaceae, Lamiaceae, Lauraceae, Malvaceae, Myrtaceae, Oleaceae, Piperaceae, Poaceae, Rutaceae, Santalaceae, Schisandraceae, Theaceae, Verbenaceae, Zingiberaceae
α-caryophyllene /β-caryophyllene	Anacardiaceae, Annonaceae, Apiaceae, Araliaceae, Asteraceae, Burseraceae, Cannabaceae, Caprifoliaceae, Caricaceae, Cupressaceae, Ericaceae, Fabaceae, Geraniaceae, Grossulariaceae, Hypericaceae, Isanthidae, Lamiaceae, Lauraceae, Malvaceae, Moraceae, Myristicaceae, Myrtaceae, Phytolaccaceae, Pinaceae, Piperaceae, Poaceae, Rutaceae, Salicaceae, Sarraceniaceae, Saururaceae, Schisandraceae, Solanaceae…
curdione	Zingiberaceae
curcumol	Zingiberaceae
(+)-γ-cuparenol	Schisandraceae
(+)-dihydrocuparenic acid	Schisandraceae
Viridiflorol	Lamiaceae
(-)-acorenone	Acoraceae, Apiaceae
(+)-shyobunone	Acoraceae
(-)-isoshyobunone	Acoraceae
(+)-preisocalamenediol	Acoraceae
(+)-dioxosarcoguaiacol	Acoraceae
aristolactone	Aristolochiaceae
atractylenoids I	Asteraceae
atractylenoids II	Asteraceae
atractylenoids III	Asteraceae
anisatin	Schisandraceae
cedrol	Verbenaceae, Apiaceae, Asteraceae, Cupressaceae, Fabaceae, Lamiaceae, Piperaceae, Polygonaceae
theaspirane	Theaceae, Rosaceae
veranisatin A	Schisandraceae
pseudoanisatin	Schisandraceae
Corianin	Picrodendraceae
silphinene	Asteraceae
nootkatone	Rutaceae, Lamiaceae
Diterpene
ginkgolide A / ginkgolide B	Ginkgoaceae
miltirone	Lamiaceae
galdosol	Lamiaceae
carnosic acid	Asteraceae, Lamiaceae
carnosol	Lamiaceae, Podocarpaceae
7-methoxyrosmanol	Lamiaceae
dehydroabietic acid	Pinaceae
isopimaric acid	Arecaceae, Cupressaceae, Pinaceae
picrodendrins	Picrodendraceae
horminone	Lamiaceae
taxodione	Lamiaceae

## Sheet: Supplementary Table 6
Supplementary Table 6. Number Hemiptera species that feed on gymnosperms that produce terpenoids targeting GABA receptors (data from The Database of British Insects and their Foodplants69).
Superfamily	Family	Numbers of terpenoid-feeding species	Total number of species	% of terpenoid-feeding species
Aleyrodoidea	Aleyrodidae	0	18	0
Psylloidea	Aphalaridae	0	17	0
Psylloidea	Homotomidae	0	1	0
Psylloidea	Psyllidae	0	40	0
Psylloidea	Triozidae	0	18	0
Psylloidea	Liviidae	0	2	0
Phylloxeroidea	Phylloxeridae	0	6	0
Aphidoidea	Aphididae	38	706	5.4
Coccoidea	Pseudococcidae	1	45	2.2
Coccoidea	Coccidae	4	46	8.7
Coccoidea	Aclerdidae	0	1	0
Coccoidea	Diaspididae	14	64	21.9
Coccoidea	Dactylopiidae	/	/	/
Peloridioidea	Peloridiidae	/	/	/
Fulgoroidea	Cixiidae	0	2	0
Fulgoroidea	Delphacidae	0	58	0
Fulgoroidea	Dictyopharidae	/	/	/
Fulgoroidea	Fulgoridae	/	/	/
Fulgoroidea	Tropiduchidae	/	/	/
Fulgoroidea	Caliscelidae	/	/	/
Fulgoroidea	Acanaloniidae	/	/	/
Fulgoroidea	Flatidae	/	/	/
Cicadoidea	Cicadidae	0	1	0
Cercopoidea	Cercopidae	0	8	0
Cercopoidea	Aphrophoridae	/	/	/
Membracoidea	Myerslopiidae	/	/	/
Membracoidea	Cicadellidae	3	265	1.1
Membracoidea	Aetalionidae	/	/	/
Membracoidea	Membracidae	0	2	0
The Lachnidae (Lachninae) and Pemphigidae (Pamphigini/Eriosomatinae) are classified in the Aphididae based on nuclear and mitochondrial markers306.

## Sheet: Supplementary Table 7
Supplementary Table 7. Numbers of Lepidoptera species that feed on plants that produce terpenoids targeting GABA receptors (data from the HOSTS-A Database of the World's Lepidopteran Hostplants).
Family	Numbers of terpenoid-feeding species	Total number of species	% of terpenoid-feeding species
Micropterigidae	0	4	0
Agathiphagidae	0	2	0
Heterobathmiidae	/	/	/
Eriocraniidae	1	16	6.3
Acanthopteroctetidae	0	1	0
Neopseustidae	/	/	/
Hepialidae	70	79	88.6
Lophocoronidae	/	/	/
Nepticulidae	204	360	56.7
Opostegidae	13	17	76.5
Andesianidae	/	/	/
Adelidae	8	23	34.8
Prodoxidae	9	44	20.5
Tischeriidae	31	55	56.4
Palaephatidae	0	6	0
Meessiidae	/	/	/
Psychidae	180	235	76.6
Tineidae	111	223	49.8
Dryadaulidae	/	/	/
Roeslerstammiidae	0	9	0
Plutellidae	/	/	/
Yponomeutidae	203	334	60.8
Gracillariidae	618	1115	55.4
Bucculatricidae	100	147	68
Lyonetiidae	71	100	71
Urodidae	2	3	66.7
Choreutidae	52	60	86.7
Tortricidae	1761	2293	76.8
Immidae	0	22	0
Castniidae	24	26	92.3
Cossidae	80	117	68.4
Sesiidae	238	351	67.8
Lacturidae	1	8	12.5
Zygaenidae	85	110	77.3
Megalopygidae	25	31	80.6
Dalceridae	5	7	71.4
Limacodidae	280	348	80.5
Papilionidae	234	261	89.7
Hesperiidae	533	707	75.4
Hedylidae	1	6	16.7
Pieridae	140	312	44.9
Nymphalidae	1218	1604	75.9
Lycaenidae	686	1517	45.2
Riodinidae	/	/	/
Depressariidae	/	/	/
Gelechiidae	700	1101	63.6
Autostichidae	/	/	/
Cosmopterigidae	182	349	52.1
Pterophoridae	195	260	75
Alucitidae	14	14	100
Thyrididae	41	82	50
Callidulidae	0	2	0
Crambidae	/	/	/
Pyralidae	1397	1951	71.6
Mimallonidae	8	19	42.1
Cimeliidae	/	/	/
Drepanidae	50	85	58.8
Doidae	/	/	/
Notodontidae	278	487	57.1
Erebidae	/	/	/
Noctuidae	2578	3548	72.7
Nolidae	139	269	51.7
Euteliidae	/	/	/
Epicopeiidae	/	/	/
Sematuridae	/	/	/
Geometridae	1441	2027	71.1
Uraniidae	28	43	65.1
Lasiocampidae	233	335	69.6
Bombycidae	18	20	90
Eupterotidae	37	43	86
Brahmaeidae	1	2	50
Endromidae	1	1	100
Sphingidae	287	355	80.8
Saturniidae	451	576	78.3

## Sheet: Supplementary Table 8
Supplementary Table 8. Sister lineages used for sister-clade analysis.
Sister Pair	Crown clade with derived state	Species richness of derived clade (n)	Crown clade with ancestral state	Species richness of ancestral clade (n)	Divergence time between derived and ancestral (my)
Pair 1	Aphidamorpha/Coccoidea	13100	Psylloidea	4000	300
Pair 2	Coccoidea	8000	Aphidamorpha	5140	330
Pair 3	Membracoidea	22600	Cicadoidea/Cercopoidea	5500	250
Pair 4	Coccinellidae	6000	Cerylonidae/Bothrideridae	850	180
Pair 5	Heteroneura	152000	Lophocoronoids/Hepialoids	573	230
Pair 6	Noctuoids/Lasiocampoids/Bombycoids	59592	Drepanoids	650	95

## Sheet: Supplementary Table 9
Supplementary Table 9. Results of generalized linear models of the effect of Rdl copy number on net diversification rate under different extinction scenarios. Bold values with a yellow background indicate statistical significance based on p-values calculated using the glm function (two-tailed test) in base R.
Dataset	Percent extinction relative to speciation	Effect of RDL copy number on net diversification rate	P-Value
All insect orders	0	0.004	2.84e-08
	0.5	0.003	2.23e-08
	0.9	0.001	2.98e-09
Lepidoptera	0	0.01	3.3e-15
	0.5	0.008	5.64e-15
	0.9	0.003	4.05e-14
	0	-4e-05	0.952
Coleoptera	0.5	-4e-05	0.942
	0.9	-2e-05	0.926
Hemiptera	0	-0.002	0.0196
	0.5	-0.002	0.02
	0.9	-0.0007	0.0239

## Sheet: Supplementary Table 10
Supplementary Table 10. PGLS results for lambda = 0.1. Bold values with a yellow background indicate statistical significance based on p-values calculated using the pgls function (two-tailed test) in the R package caper.
Dataset	Percent extinction relative to speciation	Effect of RDL copy number on net diversification rate	P-Value	Fraction of variation explained (Multiple R-squared)	Fraction of variation explained (Adjusted R-squared)
All insect orders	0	0.002	0.004**	0.03361	0.02948
	0.5	0.002	0.004**	0.03505	0.03089
	0.9	0.0008	0.002**	0.03754	0.03339
Lepidoptera	0	0.003	0.001**	0.1087	0.09869
	0.5	0.003	0.0002***	0.1406	0.1307
	0.9	0.001	0.0007***	0.1225	0.1124
	0	-0.0002	0.79759	0.001511	-0.02118
Coleoptera	0.5	-0.0001	0.79636	0.00153	-0.02116
	0.9	-6e-05	0.83703	0.000972	-0.02173
Hemiptera	0	-0.0003	0.8861	0.00035	-0.01659
	0.5	-0.0002	0.8993	0.000273	-0.01667
	0.9	-2e-06	0.9968	2.806e-07	-0.01695

[truncated: 6 more sheets: Supplementary Table 11, Supplementary Table 12, Supplementary Table 13, Supplementary Table 14, Supplementary Table 15, Supplementary Table 16]
