# Supplementary material for: Convergent resistance to GABA receptor neurotoxins through plant–insect coevolution
Source: Nat Ecol Evol. 2023 Jul 17;7(9):1444–56. doi: 10.1038/s41559-023-02127-4 (PMC10482695; doi:10.1038/s41559-023-02127-4)
Supplement: Supplementary file 4 — Net diversification rates spanning all lineages in this study. [file 41559_2023_2127_MOESM4_ESM.xlsx]

## Sheet: rdl_table
Supplemental additional table. Net diversification rates spanning all lineages in this study.
taxon	note	assembly_type	filename_new	species	nucleotide_sequence_name_partial	accession	order	family	rdl_copy_number	number_resistance_mutations	species_diversity_genus	species_diversity_family	stem_group_age_family	publication_link	netd0 (Net diversification with 0 extinction)	netd5 (Net diversification with 0.5 extinction)	netd9 (Net diversification with 0.9 extinction)	family_diversity_randomized (Randomized family-level species diversity)	netd0_random (Net diversification with 0 extinction using randomized species diversity)	netd5_random (Net diversification with 0.5 extinction using randomized species diversity)	netd9_random (Net diversification with 0.9 extinction using randomized species diversity)
Achaea janata	new_dataset	transcriptome	Ajan	Achaea janata	GIKQ01048227.1	SAMN14309759	Lepidoptera	Noctuidae	3	NA	135	31309	50	https://www.pnas.org/doi/10.1073/pnas.1907847116	0.03288	0.0287367	0.0121246	14087	0.03288	0.0287367	0.0121246
Acheta domesticus	new_dataset	transcriptome	Adom	Acheta domesticus	GHUU01028750.1	SAMN09832429	Orthoptera	Gryllidae	1	NA	24	6172	95	https://www.nature.com/articles/s41467-020-18739-4	0.0155091	0.0134741	0.00545285	165	0.0155091	0.0134741	0.00545285
Aclerda sp.	new_dataset	transcriptome	Aspp	Aclerda sp.	GCWU01027498.1	SAMN03341924	Hemiptera	Aclerdidae	3	NA	70	93	NA		NA	NA	NA	15480	NA	NA	NA
Acutaspis umbonifera		transcriptome	Aumb	Acutaspis umbonifera	GCXJ01039604.1_TSA:	SAMN03341925	Hemiptera	Diaspididae	3	NA	37	8043	200	https://www.pnas.org/doi/10.1073/pnas.1815820115	0.00751625	0.00653676	0.00266477	8822	0.00751625	0.00653676	0.00266477
Acyrthosiphon pisum		genome	Apisu	Acyrthosiphon pisum	XM_016804304.2_PREDICTED:	SAMN10253041	Hemiptera	Aphidinae	2	NA	215	17439	250	https://royalsocietypublishing.org/doi/10.1098/rspb.2017.1223	0.00634323	0.00553255	0.00230138	31309	0.00634323	0.00553255	0.00230138
Adoxophyes honmai 2		genome	Ahon	Adoxophyes honmai 2	IADH01023141.1_TSA:	SAMD00128871	Lepidoptera	Tortricidae	2	NA	71	15480	90	https://www.pnas.org/doi/10.1073/pnas.1907847116	0.0174837	0.0152427	0.00632151	478	0.0174837	0.0152427	0.00632151
Adoxophyes honmai 1	new_dataset	transcriptome	Ahon2	Adoxophyes honmai 1	IADH01023141.1	SAMD00128865	Lepidoptera	Tortricidae	2	NA	71	15480	90	https://www.pnas.org/doi/10.1073/pnas.1907847116	0.0174837	0.0152427	0.00632151	34	0.0174837	0.0152427	0.00632151
Adoxophyes orana	new_dataset	transcriptome	Aora	Adoxophyes orana	GGMW01026207.1	SAMN08990898	Lepidoptera	Tortricidae	2	NA	71	15480	90	https://www.pnas.org/doi/10.1073/pnas.1907847116	0.0174837	0.0152427	0.00632151	8353	0.0174837	0.0152427	0.00632151
Aetalion reticulatum		transcriptome	Aret	Aetalion reticulatum	GFDW01073414.1_TSA:	SAMN06145360	Hemiptera	Aetalionidae	2	NA	48	139	NA		NA	NA	NA	2234	NA	NA	NA
Aethina tumida	new_dataset	genome	Atum	Aethina tumida	XM_020015383.1	SAMN06036204	Coleoptera	Nitidulidae	1	NA	12	1819	127	https://www.nature.com/articles/s41467-017-02644-4	0.0104139	0.00900174	0.00351183	4779	0.0104139	0.00900174	0.00351183
Agathiphaga queenslandensis	new_dataset	transcriptome	Aque	Agathiphaga queenslandensis	GENZ01041690.1	SAMN04155509	Lepidoptera	Agathiphagidae	1	NA	2	3	280	https://www.pnas.org/doi/10.1073/pnas.1907847116	-0.00213964	NA	NA	843	-0.00213964	NA	NA
Agrilus planipennis	new_dataset	genome	Apla	Agrilus planipennis	XM_018463230.2	SAMN02439909	Coleoptera	Buprestidae	1	NA	4005	27386	200	https://www.nature.com/articles/s41467-017-02644-4	0.00815491	0.00712402	0.00299625	410	0.00815491	0.00712402	0.00299625
Agrotis segetum	new_dataset	transcriptome	Aseg	Agrotis segetum	GBCW01048884.1	SAMN02721400	Lepidoptera	Noctuidae	3	NA	400	31309	50	https://www.pnas.org/doi/10.1073/pnas.1907847116	0.03288	0.0287367	0.0121246	9264	0.03288	0.0287367	0.0121246
Allocapnia granulata		transcriptome	Agran	Allocapnia granulata	GIDW01025039.1_TSA:	SAMN13118621	Plecoptera	Capniidae	1	NA	52	478	80	https://www.sciencedirect.com/science/article/pii/S1055790318307164	0.0140811	0.0121006	0.00450702	1746	0.0140811	0.0121006	0.00450702
Alucita desmodactyla		transcriptome	Ades	Alucita desmodactyla	GCUR01022769.1_TSA:	SAMN03342442	Lepidoptera	Alucitidae	2	NA	243	451	75	https://www.pnas.org/doi/10.1073/pnas.1907847116	0.0148936	0.0127957	0.00475554	478	0.0148936	0.0127957	0.00475554
Amata phegea	new_dataset	transcriptome	Aphe	Amata phegea	GCNU01038768.1	SAMN03247514	Lepidoptera	Erebidae	3	NA	379	8822	55	https://www.pnas.org/doi/10.1073/pnas.1907847116	0.0275178	0.0239403	0.00978391	31309	0.0275178	0.0239403	0.00978391
Amphinemura delosa	new_dataset	transcriptome	Adel	Amphinemura delosa	GIEE01065109.1	SAMN13118612	Plecoptera	Nemouridae	1	NA	223	1229	102	https://www.sciencedirect.com/science/article/pii/S1055790318307164	0.0124403	0.010735	0.00413444	12689	0.0124403	0.010735	0.00413444
Amrasca biguttula biguttula		transcriptome	Abig	Amrasca biguttula biguttula	GGAG01065065.1_TSA:	SAMN08013300	Hemiptera	Cicadellidae	2	NA	36	38004	175	https://resjournals.onlinelibrary.wiley.com/doi/10.1111/syen.12425	0.00950027	0.00830855	0.00352142	4	0.00950027	0.00830855	0.00352142
Amyelois transitella		genome	Atra	Amyelois transitella	XM_013333935.1_PREDICTED:	SAMN03009087	Lepidoptera	Pyralidae	2	NA	6	8353	80	https://www.pnas.org/doi/10.1073/pnas.1907847116	0.0188431	0.0163899	0.00668836	1229	0.0188431	0.0163899	0.00668836
Andesiana lamellata		transcriptome	Alam	Andesiana lamellata	GEOA01037678.1_TSA:	SAMN04155510	Lepidoptera	Andesianidae	2	NA	2	3	180	https://www.pnas.org/doi/10.1073/pnas.1907847116	-0.00332833	NA	NA	941	-0.00332833	NA	NA
Anoplophora chinensis	new_dataset	transcriptome	Achi	Anoplophora chinensis	GFXC01024058.1	SAMN07562576	Coleoptera	Cerambycidae	1	NA	92	118561	140	https://www.nature.com/articles/s41467-017-02644-4	0.0126072	0.0110656	0.00480791	15	0.0126072	0.0110656	0.00480791
Anoplophora glabripennis	new_dataset	genome	Agla	Anoplophora glabripennis	XM_018708561.2	SAMN02222868	Coleoptera	Cerambycidae	1	NA	92	118561	140	https://www.nature.com/articles/s41467-017-02644-4	0.0126072	0.0110656	0.00480791	8822	0.0126072	0.0110656	0.00480791
Anorus arizonicus	new_dataset	transcriptome	Aari	Anorus arizonicus	GDLJ01019889.1	SAMN03799530	Coleoptera	Dascillidae	1	NA	3	21	120	https://www.nature.com/articles/s41467-017-02644-4	0.00350164	0.00303329	0.00101512	3957	0.00350164	0.00303329	0.00101512
Anticarsia gemmatalis		transcriptome	Agem	Anticarsia gemmatalis	GFUV01001026.1_TSA:	SAMN04394587	Lepidoptera	Erebidae	2	NA	13	8822	55	https://www.pnas.org/doi/10.1073/pnas.1907847116	0.0275178	0.0239403	0.00978391	15480	0.0275178	0.0239403	0.00978391
Apachyus charteceus	new_dataset	transcriptome	Achar	Apachyus charteceus	GAUW02032538.1	SAMN02047175	Dermaptera	Apachyidae	1	NA	13	23	155		0.0029009	0.00250646	0.000838444	38004	0.0029009	0.00250646	0.000838444
Aphelinus abdominalis		transcriptome	Aabd	Aphelinus abdominalis	GBTK01038292.1_TSA:	SAMN02870213	Hymenoptera	Aphelinidae	1	NA	139	2129	60	https://www.sciencedirect.com/science/article/pii/S1055790317303366	0.0223885	0.0193657	0.00759305	38004	0.0223885	0.0193657	0.00759305
Aphis glycines 2		genome	Agly	Aphis glycines 2	g15005.t1_Aphis_glycines	SAMN12143004	Hemiptera	Aphididae	2	NA	1942	17439	250	https://royalsocietypublishing.org/doi/10.1098/rspb.2017.1223	0.00634323	0.00553255	0.00230138	2461	0.00634323	0.00553255	0.00230138
Aphis glycines 1	new_dataset	genome	Agly2	Aphis glycines 1	g14998.t1		Hemiptera	Aphididae	2	NA	1942	17439	250	https://royalsocietypublishing.org/doi/10.1098/rspb.2017.1223	0.00634323	0.00553255	0.00230138	15480	0.00634323	0.00553255	0.00230138
Aphis gossypii 1		genome	Agos	Aphis gossypii 1	XM_027982906.1_PREDICTED:	SAMN18623971	Hemiptera	Aphididae	2	NA	1942	17439	250	https://royalsocietypublishing.org/doi/10.1098/rspb.2017.1223	0.00634323	0.00553255	0.00230138	12689	0.00634323	0.00553255	0.00230138
Aphis gossypii 2	new_dataset	genome	Agos2	Aphis gossypii 2	XM_027982933.1	SAMN08384359	Hemiptera	Aphididae	2	NA	1942	17439	250	https://royalsocietypublishing.org/doi/10.1098/rspb.2017.1223	0.00634323	0.00553255	0.00230138	843	0.00634323	0.00553255	0.00230138
Aquarius paludum	new_dataset	transcriptome	Apal	Aquarius paludum	GDFO01062142.1	SAMN03331950	Hemiptera	Gerridae	1	NA	16	1037	120	https://www.pnas.org/doi/10.1073/pnas.1815820115	0.0103729	0.00894431	0.00342497	478	0.0103729	0.00894431	0.00342497
Arcynopteryx dichroa	new_dataset	transcriptome	Adic	Arcynopteryx dichroa	GIEK01044941.1	SAMN13118604	Plecoptera	Perlodidae	1	NA	15	843	NA		NA	NA	NA	13325	NA	NA	NA
Aspidytes niobe	new_dataset	transcriptome	Anio	Aspidytes niobe	GFUO01020199.1	SAMN07279561	Coleoptera	Aspidytidae	1	NA	1	4	NA		NA	NA	NA	8043	NA	NA	NA
Athetis lepigone	new_dataset	transcriptome	Alep	Athetis lepigone	GARC01022924.1	SAMN01985097	Lepidoptera	Noctuidae	3	NA	272	31309	50	https://www.pnas.org/doi/10.1073/pnas.1907847116	0.03288	0.0287367	0.0121246	31309	0.03288	0.0287367	0.0121246
Auriculoceryx pterodactyliformis	new_dataset	transcriptome	Apte	Auriculoceryx pterodactyliformis	GCNY01012829.1	SAMN03247519	Lepidoptera	Erebidae	3	NA	1	8822	55	https://www.pnas.org/doi/10.1073/pnas.1907847116	0.0275178	0.0239403	0.00978391	38004	0.0275178	0.0239403	0.00978391
Bemisia tabaci	new_dataset	genome	Btab	Bemisia tabaci	XM_019045970.1	SAMN04500967	Hemiptera	Aleyrodidae	1	NA	78	2129	250	https://royalsocietypublishing.org/doi/10.1098/rspb.2017.1223	0.00537324	0.00464776	0.00182233	3	0.00537324	0.00464776	0.00182233
Biphyllus sp.	new_dataset	transcriptome	Bspp	Biphyllus sp.	GDME01004547.1	SAMN03799540	Coleoptera	Biphyllidae	1	NA	10	34	80	https://www.nature.com/articles/s41467-017-02644-4	0.00708899	0.00608259	0.0020467	13325	0.00708899	0.00608259	0.0020467
Bitoma cylindrica	new_dataset	transcriptome	Bcyl	Bitoma cylindrica	GDOG01001946.1	SAMN03799541	Coleoptera	Zopheridae	1	NA	44	583	120	https://www.nature.com/articles/s41467-017-02644-4	0.0096514	0.00830112	0.00311458	1724	0.0096514	0.00830112	0.00311458
Bombyx mandarina		genome	Bman	Bombyx mandarina	XM_028176339.1_PREDICTED:	SAMN08782053	Lepidoptera	Bombycidae	3	NA	51	480	45	https://www.pnas.org/doi/10.1073/pnas.1907847116	0.0250481	0.0215256	0.00801869	1229	0.0250481	0.0215256	0.00801869
Bombyx mori		genome	Bmor	Bombyx mori	NM_001195700.1_Bombyx	SAMD00054089	Lepidoptera	Bombycidae	3	NA	51	480	45	https://www.pnas.org/doi/10.1073/pnas.1907847116	0.0250481	0.0215256	0.00801869	478	0.0250481	0.0215256	0.00801869
Buenoa margaritacea	new_dataset	transcriptome	Bmar	Buenoa margaritacea	GCXE01027812.1	SAMN03341936	Hemiptera	Notonectidae	1	NA	76	5470	105	https://www.pnas.org/doi/10.1073/pnas.1815820115	0.0138994	0.0120698	0.00486795	1329	0.0138994	0.0120698	0.00486795
Busseola fusca		transcriptome	Bfus	Busseola fusca	GISL01065016.1_TSA:	SAMN15398437	Lepidoptera	Noctuidae	3	NA	18	31309	50	https://www.pnas.org/doi/10.1073/pnas.1907847116	0.03288	0.0287367	0.0121246	583	0.03288	0.0287367	0.0121246
Byturus ochraceus	new_dataset	transcriptome	Boch	Byturus ochraceus	GDLG01030858.1	SAMN03799543	Coleoptera	Byturidae	1	NA	10	18	80	https://www.nature.com/articles/s41467-017-02644-4	0.00460297	0.00400957	0.00134643	118561	0.00460297	0.00400957	0.00134643
Cadra cautella	new_dataset	transcriptome	Ccau	Cadra cautella	GBXH01057415.1	SAMN02903331	Lepidoptera	Pyralidae	1	NA	46	8353	80	https://www.pnas.org/doi/10.1073/pnas.1907847116	0.0188431	0.0163899	0.00668836	480	0.0188431	0.0163899	0.00668836
Callosobruchus maculatus	new_dataset	transcriptome	Cmac	Callosobruchus maculatus	GEUD01198457.1	SAMN04435271	Coleoptera	Cerambycidae	1	NA	14	118561	140	https://www.nature.com/articles/s41467-017-02644-4	0.0126072	0.0110656	0.00480791	585	0.0126072	0.0110656	0.00480791
Calycopis cecrops 2		genome	Ccec	Calycopis cecrops 2	cce10052.3.mRNA_calycopis_cecrops_v1x1_core_32_85_1	SAMN04534834	Lepidoptera	Lycaenidae	2	NA	46	11226	55	https://www.pnas.org/doi/10.1073/pnas.1907847116	0.0279938	0.0243766	0.0100262	3504	0.0279938	0.0243766	0.0100262
Calycopis cecrops 1	new_dataset	transcriptome	Ccec1	Calycopis cecrops 1	cce10890.3.mRNA		Lepidoptera	Lycaenidae	2	NA	46	11226	55	https://www.pnas.org/doi/10.1073/pnas.1907847116	0.0279938	0.0243766	0.0100262	15	0.0279938	0.0243766	0.0100262
Capnia confusa	new_dataset	transcriptome	Ccon	Capnia confusa	GIDV01066396.1	SAMN13118624	Plecoptera	Capniidae	1	NA	135	478	80	https://www.sciencedirect.com/science/article/pii/S1055790318307164	0.0140811	0.0121006	0.00450702	1696	0.0140811	0.0121006	0.00450702
Capnura wanica	new_dataset	transcriptome	Cwan	Capnura wanica	GIDY01016181.1	SAMN13118619	Plecoptera	Capniidae	1	NA	7	478	80	https://www.sciencedirect.com/science/article/pii/S1055790318307164	0.0140811	0.0121006	0.00450702	4620	0.0140811	0.0121006	0.00450702
Cascadoperla trictura	new_dataset	transcriptome	Ctri	Cascadoperla trictura	GIER01017527.1	SAMN13118596	Plecoptera	Perlodidae	1	NA	1	843	NA		NA	NA	NA	669	NA	NA	NA
Ceracris nigricornis	new_dataset	transcriptome	Cnig	Ceracris nigricornis	GHNZ01029997.1	SAMN11775066	Orthoptera	Acrididae	1	NA	19	14087	85	https://www.nature.com/articles/s41467-020-18739-4	0.0183966	0.016033	0.00663334	17439	0.0183966	0.016033	0.00663334
Chilo suppressalis		genome	Csup	Chilo suppressalis	KX856970.1_Chilo	SAMEA6714139	Lepidoptera	Crambidae	2	NA	82	13325	80	https://www.pnas.org/doi/10.1073/pnas.1907847116	0.0194734	0.016968	0.00701016	941	0.0194734	0.016968	0.00701016
Chinavia impicticornis	new_dataset	transcriptome	Cimp	Chinavia impicticornis	GIVF01003204.1	SAMN16283887	Hemiptera	Pentatomidae	1	NA	42	2234	95	https://www.pnas.org/doi/10.1073/pnas.1815820115	0.014206	0.0122905	0.00482626	272	0.014206	0.0122905	0.00482626
Chrysomphalus aonidum		transcriptome	Caon	Chrysomphalus aonidum	GCVU01043509.1_TSA:	SAMN03341945	Hemiptera	Diaspididae	3	NA	49	8043	200	https://www.pnas.org/doi/10.1073/pnas.1815820115	0.00751625	0.00653676	0.00266477	15	0.00751625	0.00653676	0.00266477
Cimex lectularius	new_dataset	genome	Clec	Cimex lectularius	XM_014385500.2	SAMN02649412	Hemiptera	Cimicidae	1	NA	70	162	225	https://royalsocietypublishing.org/doi/10.1098/rspb.2017.1223	0.00414959	0.00355115	0.00126776	21	0.00414959	0.00355115	0.00126776
Cis boleti	new_dataset	transcriptome	Cbol	Cis boleti	GDMM01018674.1	SAMN03799550	Coleoptera	Ciidae	1	NA	285	669	127	https://www.nature.com/articles/s41467-017-02644-4	0.00928775	0.00799317	0.00301403	1526	0.00928775	0.00799317	0.00301403
Clambus nigriclavis	new_dataset	transcriptome	Cnic	Clambus nigriclavis	GDOR01017032.1	SAMN03799551	Coleoptera	Clambidae	1	NA	49	70	215	https://www.nature.com/articles/s41467-017-02644-4	0.00350427	0.00299532	0.00103339	17439	0.00350427	0.00299532	0.00103339
Clastoptera arizonana	new_dataset	transcriptome	Cari	Clastoptera arizonana	GEDC01012391.1	SAMN04293493	Hemiptera	Clastopteridae	1	NA	96	124	75	https://www.pnas.org/doi/10.1073/pnas.1815820115	0.0117291	0.0100305	0.00354193	4779	0.0117291	0.0100305	0.00354193
Coccinella septempunctata		genome	Csep	Coccinella septempunctata	Csep002504.1_Coccinella_septempunctata_RDL2	SAMEA7520205	Coleoptera	Coccinellidae	3	NA	100	2461	150	https://www.nature.com/articles/s41467-017-02644-4	0.00908029	0.00785915	0.00309548	31309	0.00908029	0.00785915	0.00309548
Coccus sp.		transcriptome	Cocc	Coccus sp.	GCWW01033978.1_TSA:	SAMN03341946	Hemiptera	Coccidae	3	NA	181	3019	200	https://www.pnas.org/doi/10.1073/pnas.1815820115	0.00693939	0.00601133	0.00238258	1696	0.00693939	0.00601133	0.00238258
Contacyphon laevipennis	new_dataset	transcriptome	Clae	Contacyphon laevipennis	GDRY01043333.1	SAMN03799557	Coleoptera	Scirtidae	1	NA	103	1245	280	https://www.nature.com/articles/s41467-017-02644-4	0.00453831	0.00391644	0.00150901	124	0.00453831	0.00391644	0.00150901
Copidosoma floridanum		genome	Cflo	Copidosoma floridanum	XM_023391076.1_PREDICTED:	SAMN02265491	Hymenoptera	Encyrtidae	1	NA	278	7453	50	https://www.sciencedirect.com/science/article/pii/S1055790317303366	0.0298948	0.0259914	0.0105736	1229	0.0298948	0.0259914	0.0105736
Cryptolaemus montrouzieri		genome	Cmon	Cryptolaemus montrouzieri	Cmon003783.1_Cryptolaemus	SAMN14615318	Coleoptera	Coccinellidae	3	NA	4	2461	150	https://www.nature.com/articles/s41467-017-02644-4	0.00908029	0.00785915	0.00309548	1229	0.00908029	0.00785915	0.00309548
Ctenopseustis herana		transcriptome	Cher	Ctenopseustis herana	GGET01003247.1_TSA:	SAMN02639469	Lepidoptera	Tortricidae	2	NA	8	15480	90	https://www.pnas.org/doi/10.1073/pnas.1907847116	0.0174837	0.0152427	0.00632151	17439	0.0174837	0.0152427	0.00632151
Ctenopseustis obliquana		transcriptome	Cobl	Ctenopseustis obliquana	GGEO01016625.1_TSA:	SAMN02644784	Lepidoptera	Tortricidae	2	NA	8	15480	90	https://www.pnas.org/doi/10.1073/pnas.1907847116	0.0174837	0.0152427	0.00632151	30	0.0174837	0.0152427	0.00632151
Dactylopius confusus	new_dataset	transcriptome	Dcon	Dactylopius confusus	GCWV01030051.1	SAMN03341952	Hemiptera	Dactylopiidae	3	NA	20	30	200	https://www.pnas.org/doi/10.1073/pnas.1815820115	0.0026549	0.00228178	0.000765566	14087	0.0026549	0.00228178	0.000765566
Daktulosphaira vitifoliae	new_dataset	genome	Dvit	Daktulosphaira vitifoliae	DV3015925-RA gene=DV3015925		Hemiptera	Phylloxeridae	2	NA	2	299	95	https://www.pnas.org/doi/10.1073/pnas.1815820115	0.0110252	0.00945599	0.00345949	31309	0.0110252	0.00945599	0.00345949
Danaus plexippus plexippus		genome	Dple	Danaus plexippus plexippus	XM_032671392.1_PREDICTED:	SAMN01758044	Lepidoptera	Nymphalidae	2	NA	118	12689	70	https://www.pnas.org/doi/10.1073/pnas.1907847116	0.0221815	0.0193242	0.00797355	1819	0.0221815	0.0193242	0.00797355
Diaphorina citri	new_dataset	genome	Dci	Diaphorina citri	XM_026826340.1	SAMN00100712	Hemiptera	Liviidae	1	NA	101	585	220	https://www.pnas.org/doi/10.1073/pnas.1815820115	0.00526684	0.00453005	0.00169989	31309	0.00526684	0.00453005	0.00169989
Diplatys sp.	new_dataset	transcriptome	Dspp	Diplatys sp.	GDCS01007421.1	SAMN03339336	Dermaptera	Diplatyidae	1	NA	125	247	NA	https://www.biorxiv.org/content/10.1101/2021.09.23.461539v1.full	NA	NA	NA	1733	NA	NA	NA
Diuraphis noxia		genome	Dnox	Diuraphis noxia	XM_015520869.1_PREDICTED:	SAMN02693874	Hemiptera	Aphididae	2	NA	29	17439	250	https://royalsocietypublishing.org/doi/10.1098/rspb.2017.1223	0.00634323	0.00553255	0.00230138	118561	0.00634323	0.00553255	0.00230138
Drepana arcuata		transcriptome	Darc	Drepana arcuata	GIKL01017039.1_TSA:	SAMN12402633	Lepidoptera	Drepanidae	2	NA	38	1329	70	https://www.pnas.org/doi/10.1073/pnas.1907847116	0.0182835	0.0157827	0.00609439	8353	0.0182835	0.0157827	0.00609439
Dryadaula visaliella	new_dataset	transcriptome	Dvis	Dryadaula visaliella	GENH01082568.1	SAMN04155513	Lepidoptera	Tineidae	1	NA	46	4620	110	https://www.pnas.org/doi/10.1073/pnas.1907847116	0.0130874	0.011357	0.00455838	2418	0.0130874	0.011357	0.00455838
Encarsia formosa		transcriptome	Efor	Encarsia formosa	GBVN01041245.1_TSA:	SAMN02870290	Hymenoptera	Aphelinidae	1	NA	369	2129	60	https://www.sciencedirect.com/science/article/pii/S1055790317303366	0.0223885	0.0193657	0.00759305	29183	0.0223885	0.0193657	0.00759305
Enteucha acetosae 1		transcriptome	Eace1	Enteucha acetosae 1	TR76341|c0_g1_i1_Enteucha_acetosae_RDL2	SAMN04155514	Lepidoptera	Nepticulidae	2	NA	11	2287	160	https://www.pnas.org/doi/10.1073/pnas.1907847116	0.0084538	0.00731463	0.00287444	31309	0.0084538	0.00731463	0.00287444
Enteucha acetosae 2	new_dataset	transcriptome	Eace2	Enteucha acetosae 2	GEOE01074649.1	SAMN04155514	Lepidoptera	Nepticulidae	2	NA	11	2287	160	https://www.pnas.org/doi/10.1073/pnas.1907847116	0.0084538	0.00731463	0.00287444	2461	0.0084538	0.00731463	0.00287444
Entylia carinata		transcriptome	Ecar	Entylia carinata	GHWZ01008000.1_TSA:	SAMN12306210	Hemiptera	Membracidae	2	NA	9	3575	195	https://www.pnas.org/doi/10.1073/pnas.1815820115	0.00722439	0.00626261	0.0024948	17439	0.00722439	0.00626261	0.0024948
Eogystia hippophaecolus		transcriptome	Ehip	Eogystia hippophaecolus	GFBH01042960.1_TSA:	SAMN05375057	Lepidoptera	Cossidae	2	NA	2	1733	90	https://www.pnas.org/doi/10.1073/pnas.1907847116	0.0146232	0.0126376	0.00492261	10734	0.0146232	0.0126376	0.00492261
Eriosoma lanigerum 1		genome	Elan	Eriosoma lanigerum 1	jg20107.t1_gene=jg20107	SAMN14543364	Hemiptera	Aphididae	2	NA	100	17439	250	https://royalsocietypublishing.org/doi/10.1098/rspb.2017.1223	0.00634323	0.00553255	0.00230138	4779	0.00634323	0.00553255	0.00230138
Eriosoma lanigerum 2	new_dataset	genome	Elan2	Eriosoma lanigerum 2	jg20101.t1		Hemiptera	Aphididae	2	NA	100	17439	250	https://royalsocietypublishing.org/doi/10.1098/rspb.2017.1223	0.00634323	0.00553255	0.00230138	2129	0.00634323	0.00553255	0.00230138
Essigella californica		transcriptome	Ecal	Essigella californica	GAZF02051544.1_TSA:	SAMN02047099	Hemiptera	Aphididae	2	NA	45	17439	250	https://royalsocietypublishing.org/doi/10.1098/rspb.2017.1223	0.00634323	0.00553255	0.00230138	387	0.00634323	0.00553255	0.00230138
Eucapnopsis brevicauda	new_dataset	transcriptome	Ebrev	Eucapnopsis brevicauda	GIEC01018861.1	SAMN13118615	Plecoptera	Capniidae	1	NA	5	478	80	https://www.sciencedirect.com/science/article/pii/S1055790318307164	0.0140811	0.0121006	0.00450702	451	0.0140811	0.0121006	0.00450702
Eudarcia simulatricella	new_dataset	transcriptome	Esim	Eudarcia simulatricella	GEOF01011724.1	SAMN04155515	Lepidoptera	Tineidae	1	NA	91	4620	110	https://www.pnas.org/doi/10.1073/pnas.1907847116	0.0130874	0.011357	0.00455838	8353	0.0130874	0.011357	0.00455838
Euscelidius variegatus		transcriptome	Evar	Euscelidius variegatus	GFTU01004863.1_TSA:	SAMN07338419	Hemiptera	Cicadellidae	2	NA	9	38004	175	https://resjournals.onlinelibrary.wiley.com/doi/10.1111/syen.12425	0.00950027	0.00830855	0.00352142	691	0.00950027	0.00830855	0.00352142
Ferrisia virgata		genome	Fvir	Ferrisia virgata	Fvir003476.1_Ferrisia_virgata_Rdl2	SAMEA3699094	Hemiptera	Pseudococcidae	3	NA	28	4779	200	https://www.pnas.org/doi/10.1073/pnas.1815820115	0.00721809	0.00626457	0.00251688	2234	0.00721809	0.00626457	0.00251688
Forficula auricularia	new_dataset	transcriptome	Faur	Forficula auricularia	GAYQ02026298.1	SAMN02047143	Dermaptera	Forficulidae	1	NA	129	888	100	https://www.biorxiv.org/content/10.1101/2021.09.23.461539v1.full	0.0122215	0.0105312	0.00401106	2418	0.0122215	0.0105312	0.00401106
Gonatopus flavifemur		genome	Gfla	Gonatopus flavifemur	Gfla020038.1_Gonatopus	SAMN17612310	Hymenoptera	Dryinidae	1	NA	148	1206	175	https://www.sciencedirect.com/science/article/pii/S0960982217300593	0.00723573	0.00624337	0.00240301	5470	0.00723573	0.00624337	0.00240301
Graphocephala atropunctata	new_dataset	transcriptome	Gatr	Graphocephala atropunctata	GEBQ01021622.1	SAMN04208332	Hemiptera	Cicadellidae	1	NA	70	38004	175	https://resjournals.onlinelibrary.wiley.com/doi/10.1111/syen.12425	0.00950027	0.00830855	0.00352142	38004	0.00950027	0.00830855	0.00352142
Grapholitha molesta		transcriptome	Gmol	Grapholitha molesta	GHNK01064165.1_TSA:	SAMN12011958	Lepidoptera	Tortricidae	2	NA	40	15480	90	https://www.pnas.org/doi/10.1073/pnas.1907847116	0.0174837	0.0152427	0.00632151	2418	0.0174837	0.0152427	0.00632151
Gryllus bimaculatus	new_dataset	transcriptome	Gbim	Gryllus bimaculatus	GFMG02050552.1	SAMN06619160	Orthoptera	Gryllidae	1	NA	234	6172	95	https://www.nature.com/articles/s41467-020-18739-4	0.0155091	0.0134741	0.00545285	118561	0.0155091	0.0134741	0.00545285
Haliplus fluviatilis	new_dataset	transcriptome	Hflu	Haliplus fluviatilis	GDMW01028947.1	SAMN03799569	Coleoptera	Haliplidae	1	NA	169	231	190	https://www.nature.com/articles/s41467-017-02644-4	0.00526882	0.0045144	0.00163488	17439	0.00526882	0.0045144	0.00163488
Halyomorpha halys	new_dataset	transcriptome	Hhal	Halyomorpha halys	GDCO01096882.1	SAMN02709492	Hemiptera	Pentatomidae	1	NA	3	2234	95	https://www.pnas.org/doi/10.1073/pnas.1815820115	0.014206	0.0122905	0.00482626	38004	0.014206	0.0122905	0.00482626
Haploperla brevis	new_dataset	transcriptome	Hbre	Haploperla brevis	GIEQ01022147.1	SAMN13118597	Plecoptera	Chloroperlidae	1	NA	17	387	101	https://www.sciencedirect.com/science/article/pii/S1055790318307164	0.0108085	0.00927996	0.00342903	1434	0.0108085	0.00927996	0.00342903
Harmonia axyridis 1		genome	Haxy1	Harmonia axyridis 1	Haxy119860.1_	SAMEA7520208	Coleoptera	Coccinellidae	3	NA	13	2461	150	https://www.nature.com/articles/s41467-017-02644-4	0.00908029	0.00785915	0.00309548	8822	0.00908029	0.00785915	0.00309548
Heliconius cydno		transcriptome	Hcyd	Heliconius cydno	GGKC01031449.1_TSA:	SAMN08649132	Lepidoptera	Nymphalidae	2	NA	109	12689	70	https://www.pnas.org/doi/10.1073/pnas.1907847116	0.0221815	0.0193242	0.00797355	1696	0.0221815	0.0193242	0.00797355
Heliconius erato demophoon		genome	Hera	Heliconius erato demophoon	evm.model.Herato2101.406_heliconius_erato_demophoon_v1_core_32_85_1	SAMN11398296	Lepidoptera	Nymphalidae	2	NA	109	12689	70	https://www.pnas.org/doi/10.1073/pnas.1907847116	0.0221815	0.0193242	0.00797355	916	0.0221815	0.0193242	0.00797355
Heliconius erato demophoon	new_dataset	transcriptome	Hede	Heliconius erato demophoon	evm.model.Herato2101.410		Lepidoptera	Nymphalidae	2	NA	109	12689	70	https://www.pnas.org/doi/10.1073/pnas.1907847116	0.0221815	0.0193242	0.00797355	13	0.0221815	0.0193242	0.00797355
Heliconius erato lativitta	new_dataset	transcriptome	Hela	Heliconius erato lativitta	HEL_009676-RA		Lepidoptera	Nymphalidae	2	NA	109	12689	70	https://www.pnas.org/doi/10.1073/pnas.1907847116	0.0221815	0.0193242	0.00797355	118561	0.0221815	0.0193242	0.00797355
Heliconius melpomene melpomene 2	new_dataset	transcriptome	Hmel2	Heliconius melpomene melpomene 2	HMEL010382g2.t1		Lepidoptera	Nymphalidae	2	NA	109	12689	70	https://www.pnas.org/doi/10.1073/pnas.1907847116	0.0221815	0.0193242	0.00797355	118561	0.0221815	0.0193242	0.00797355
Heliconius melpomene melpomene 1		genome	Hmel	Heliconius melpomene melpomene 1	HMEL010382g2.t1_heliconius_melpomene_melpomene_hmel25_core_32_85_1	SAMEA2272046	Lepidoptera	Nymphalidae	2	NA	109	12689	70	https://www.pnas.org/doi/10.1073/pnas.1907847116	0.0221815	0.0193242	0.00797355	16511	0.0221815	0.0193242	0.00797355
Helicoverpa armigera 1		genome	Harm	Helicoverpa armigera 1	MT678458.1_Helicoverpa	SAMN14539870	Lepidoptera	Noctuidae	3	NA	32	31309	50	https://www.pnas.org/doi/10.1073/pnas.1907847116	0.03288	0.0287367	0.0121246	583	0.03288	0.0287367	0.0121246
Helicoverpa armigera 2	new_dataset	transcriptome	Harm2	Helicoverpa armigera 2	GBXD01028166.1	SAMN03120571	Lepidoptera	Noctuidae	3	NA	32	31309	50	https://www.pnas.org/doi/10.1073/pnas.1907847116	0.03288	0.0287367	0.0121246	2461	0.03288	0.0287367	0.0121246
Helicoverpa assulta		transcriptome	Hass	Helicoverpa assulta	GBTA01028172.1_TSA:	SAMN03108767	Lepidoptera	Noctuidae	3	NA	32	31309	50	https://www.pnas.org/doi/10.1073/pnas.1907847116	0.03288	0.0287367	0.0121246	31309	0.03288	0.0287367	0.0121246
Heliothis subflexa	new_dataset	transcriptome	Hsub	Heliothis subflexa	GGPL01202382.1	SAMN08211369	Lepidoptera	Noctuidae	3	NA	30	31309	50	https://www.pnas.org/doi/10.1073/pnas.1907847116	0.03288	0.0287367	0.0121246	3251	0.03288	0.0287367	0.0121246
Heliothis virescens		genome	Hvir	Heliothis virescens	AF006189.1_Heliothis	SAMN06820520	Lepidoptera	Noctuidae	3	NA	30	31309	50	https://www.pnas.org/doi/10.1073/pnas.1907847116	0.03288	0.0287367	0.0121246	17439	0.03288	0.0287367	0.0121246
Helopicus subvarians	new_dataset	transcriptome	Hsuv	Helopicus subvarians	GIDT01086786.1	SAMN13118589	Plecoptera	Perlodidae	1	NA	4	843	NA		NA	NA	NA	29183	NA	NA	NA
Heteropsylla cubana	new_dataset	transcriptome	Hcub	Heteropsylla cubana	GCXB01035763.1	SAMN03341962	Hemiptera	Psyllidae	1	NA	49	2121	220	https://www.pnas.org/doi/10.1073/pnas.1815820115	0.00610372	0.00527953	0.00206979	12689	0.00610372	0.00527953	0.00206979
Homalodisca vitripennis 2		genome	Hvit	Homalodisca vitripennis 2	Hvit003946.1_Homalodisca_vitripennis_RDL2	SAMN22783162	Hemiptera	Cicadellidae	2	NA	23	38004	175	https://resjournals.onlinelibrary.wiley.com/doi/10.1111/syen.12425	0.00950027	0.00830855	0.00352142	35	0.00950027	0.00830855	0.00352142
Hypothenemus hampei	new_dataset	transcriptome	Hham	Hypothenemus hampei	GGYO01003132.1	SAMN09950708	Coleoptera	Cerambycidae	1	NA	297	118561	140	https://www.nature.com/articles/s41467-017-02644-4	0.0126072	0.0110656	0.00480791	50	0.0126072	0.0110656	0.00480791
Inocellia japonica		transcriptome	Ijap	Inocellia japonica	GCTF01021514.1_TSA:	SAMN03339515	Raphidioptera	Inocelliidae	1	NA	33	122	100	https://www.science.org/doi/10.1126/science.1257570?url_ver=Z39.88-2003&rfr_id=ori:rid:crossref.org&rfr_dat=cr_pub%20%200pubmed	0.00876306	0.00749372	0.00264438	1746	0.00876306	0.00749372	0.00264438
Junonia coenia (buckeye) 2		genome	Jcoe	Junonia coenia (buckeye) 2	JC_0013602-RA_junonia_coenia_jc10_core_32_85_1	SAMN02214531	Lepidoptera	Nymphalidae	2	NA	57	12689	70	https://www.pnas.org/doi/10.1073/pnas.1907847116	0.0221815	0.0193242	0.00797355	11226	0.0221815	0.0193242	0.00797355
Junonia coenia 1	new_dataset	transcriptome	Jcoe1	Junonia coenia 1	JC_0013602-RA		Lepidoptera	Nymphalidae	2	NA	57	12689	70	https://www.pnas.org/doi/10.1073/pnas.1907847116	0.0221815	0.0193242	0.00797355	17439	0.0221815	0.0193242	0.00797355
Laodelphax striatellus	new_dataset	genome	Lstr	Laodelphax striatellus	AB253526.1	SAMN16964796	Hemiptera	Delphacidae	1	NA	3	4107	200	https://www.pnas.org/doi/10.1073/pnas.1815820115	0.00712784	0.00618244	0.00247297	17439	0.00712784	0.00618244	0.00247297
Laricobius nigrinus	new_dataset	transcriptome	Lnig	Laricobius nigrinus	GDOS01012959.1	SAMN03799586	Coleoptera	Derodontidae	1	NA	21	35	245	https://www.nature.com/articles/s41467-017-02644-4	0.00234819	0.00201417	0.000678254	12689	0.00234819	0.00201417	0.000678254
Leptinotarsa decemlineata		genome	Ldec	Leptinotarsa decemlineata	XM_023156435.1_PREDICTED:	SAMN02376991	Coleoptera	Chrysomelidae	1	NA	14	16511	150	https://www.nature.com/articles/s41467-017-02644-4	0.0105346	0.00918646	0.00381606	7665	0.0105346	0.00918646	0.00381606
Leptomastix dactylopii		transcriptome	Ldac	Leptomastix dactylopii	GBNE01033321.1_TSA:	SAMN02870327	Hymenoptera	Encyrtidae	1	NA	51	7453	50	https://www.sciencedirect.com/science/article/pii/S1055790317303366	0.0298948	0.0259914	0.0105736	17439	0.0298948	0.0259914	0.0105736
Lerema accius 2		genome	Lacc	Lerema accius 2	lac836.6.mRNA_lerema_accius_v1x1_core_32_85_1	SAMN03610455	Lepidoptera	Hesperiidae	2	NA	12	7665	75	https://www.pnas.org/doi/10.1073/pnas.1907847116	0.0199718	0.0173659	0.00707008	14087	0.0199718	0.0173659	0.00707008
Lerema accius 1	new_dataset	transcriptome	Lacc1	Lerema accius 1	lac836.6.mRNA		Lepidoptera	Hesperiidae	2	NA	12	7665	75	https://www.pnas.org/doi/10.1073/pnas.1907847116	0.0199718	0.0173659	0.00707008	139	0.0199718	0.0173659	0.00707008
Litargus sp.	new_dataset	transcriptome	Lspp	Litargus sp.	GDMB01009586.1	SAMN03799589	Coleoptera	Mycetophagidae	1	NA	24	165	87	https://www.nature.com/articles/s41467-017-02644-4	0.0107731	0.00921994	0.00329399	478	0.0107731	0.00921994	0.00329399
Locusta migratoria	new_dataset	transcriptome	Lmig	Locusta migratoria	GETS01033445.1	SAMN04590002	Orthoptera	Acrididae	1	NA	44	14087	85	https://www.nature.com/articles/s41467-020-18739-4	0.0183966	0.016033	0.00663334	238	0.0183966	0.016033	0.00663334
Lophocorona astiptica	new_dataset	transcriptome	Last	Lophocorona astiptica	GEOJ01351195.1	SAMN04329922	Lepidoptera	Lophocoronidae	1	NA	3	10	70	https://www.pnas.org/doi/10.1073/pnas.1907847116	0.00201265	0.00184486	0.000688598	844	0.00201265	0.00184486	0.000688598
Loxostege sticticalis		transcriptome	Lsti	Loxostege sticticalis	GFCJ01024110.1_TSA:	SAMN05932798	Lepidoptera	Crambidae	2	NA	148	13325	80	https://www.pnas.org/doi/10.1073/pnas.1907847116	0.0194734	0.016968	0.00701016	8822	0.0194734	0.016968	0.00701016
Lygus hesperus	new_dataset	transcriptome	Lhes	Lygus hesperus	GBRD01002284.1	SAMN02222160	Hemiptera	Miridae	1	NA	225	19800	170	https://www.pnas.org/doi/10.1073/pnas.1815820115	0.00940426	0.0082061	0.00342429	38004	0.00940426	0.0082061	0.00342429
Lyssa zampa	new_dataset	transcriptome	Lzam	Lyssa zampa	GCOJ01017950.1	SAMN03247536	Lepidoptera	Uraniidae	3	NA	11	844	65	https://www.pnas.org/doi/10.1073/pnas.1907847116	0.0186867	0.0160986	0.00612066	4620	0.0186867	0.0160986	0.00612066
Maconellicoccus hirsutus		genome	Mhir	Maconellicoccus hirsutus	Mhir015928.1_Maconellicoccus_hirsutus_Rdl2	SAMN08634590	Hemiptera	Pseudococcidae	3	NA	16	4779	200	https://www.pnas.org/doi/10.1073/pnas.1815820115	0.00721809	0.00626457	0.00251688	31309	0.00721809	0.00626457	0.00251688
Macratria sp.	new_dataset	transcriptome	Mspp	Macratria sp.	GDOB01033054.1	SAMN03799591	Coleoptera	Anthicidae	1	NA	45	1526	125	https://www.nature.com/articles/s41467-017-02644-4	0.0103911	0.00897519	0.00348158	6172	0.0103911	0.00897519	0.00348158
Malirekus iroquois	new_dataset	transcriptome	Miro	Malirekus iroquois	GIED01067080.1	SAMN13118613	Plecoptera	Perlodidae	1	NA	2	843	NA		NA	NA	NA	478	NA	NA	NA
Manduca sexta		genome	Msex	Manduca sexta	XM_030172647.2_PREDICTED:	SAMN15881793	Lepidoptera	Sphingidae	3	NA	81	2418	85	https://www.pnas.org/doi/10.1073/pnas.1907847116	0.0159974	0.013845	0.00545016	17439	0.0159974	0.013845	0.00545016
Mania lunus	new_dataset	transcriptome	Mlun	Mania lunus	GCOU01015975.1	SAMN03247545	Lepidoptera	Sematuridae	3	NA	???	50	85	https://www.pnas.org/doi/10.1073/pnas.1907847116	0.00789303	0.00675249	0.0023	231	0.00789303	0.00675249	0.0023
Megarcys subtruncata	new_dataset	transcriptome	Msub	Megarcys subtruncata	GIEO01082580.1	SAMN13118599	Plecoptera	Perlodidae	1	NA	14	843	NA		NA	NA	NA	1746	NA	NA	NA
Meligethes aeneus	new_dataset	transcriptome	Maen	Meligethes aeneus	GAPE01024130.1	SAMN02378901	Coleoptera	Nitidulidae	1	NA	203	1819	127	https://www.nature.com/articles/s41467-017-02644-4	0.0104139	0.00900174	0.00351183	843	0.0104139	0.00900174	0.00351183
Melitaea cinxia 2		genome	Mcin	Melitaea cinxia 2	MCINX008972-RA_melitaea_cinxia_core_32_85_1	SAMN01932438	Lepidoptera	Nymphalidae	2	NA	404	12689	70	https://www.pnas.org/doi/10.1073/pnas.1907847116	0.0221815	0.0193242	0.00797355	1206	0.0221815	0.0193242	0.00797355
Melitaea cinxia 1	new_dataset	transcriptome	Mcin1	Melitaea cinxia 1	MCINX008972-RA		Lepidoptera	Nymphalidae	2	NA	404	12689	70	https://www.pnas.org/doi/10.1073/pnas.1907847116	0.0221815	0.0193242	0.00797355	13325	0.0221815	0.0193242	0.00797355
Mesocapnia frisoni	new_dataset	transcriptome	Mfri	Mesocapnia frisoni	GIDK01020430.1	SAMN13118620	Plecoptera	Capniidae	1	NA	20	478	80	https://www.sciencedirect.com/science/article/pii/S1055790318307164	0.0140811	0.0121006	0.00450702	3575	0.0140811	0.0121006	0.00450702
Mimemodes sp.	new_dataset	transcriptome	Misp	Mimemodes sp.	GDLE01014656.1	SAMN03799600	Coleoptera	Monotomidae	1	NA	4	238	147	https://www.nature.com/articles/s41467-017-02644-4	0.00684725	0.00586747	0.00212741	17439	0.00684725	0.00586747	0.00212741
Mordella sp.		transcriptome	Mord	Mordella sp.	GDMR01023917.1_TSA:	SAMN03799601	Coleoptera	Mordellidae	1	NA	103	916	160	https://www.nature.com/articles/s41467-017-02644-4	0.00766697	0.00660745	0.00251933	5470	0.00766697	0.00660745	0.00251933
Moselia infuscata	new_dataset	transcriptome	Minf	Moselia infuscata	GIEA01000182.1	SAMN13118617	Plecoptera	Leuctridae	1	NA	2	542	NA		NA	NA	NA	4107	NA	NA	NA
Murgantia histrionica	new_dataset	transcriptome	Mhis	Murgantia histrionica	GECQ01364200.1	SAMN04267204	Hemiptera	Pentatomidae	1	NA	6	2234	95	https://www.pnas.org/doi/10.1073/pnas.1815820115	0.014206	0.0122905	0.00482626	93	0.014206	0.0122905	0.00482626
Mustilizans dierli	new_dataset	transcriptome	Mdie	Mustilizans dierli	GCON01027400.1	SAMN03247541	Lepidoptera	Bombycidae	3	NA	8	480	45	https://www.pnas.org/doi/10.1073/pnas.1907847116	0.0250481	0.0215256	0.00801869	1746	0.0250481	0.0215256	0.00801869
Myrmecophilus sp.	new_dataset	transcriptome	Mysp	Myrmecophilus sp.	GDVZ01012405.1	SAMN04005195	Orthoptera	Gryllidae	1	NA	128	6172	95	https://www.nature.com/articles/s41467-020-18739-4	0.0155091	0.0134741	0.00545285	29183	0.0155091	0.0134741	0.00545285
Mythimna separata	new_dataset	transcriptome	Msep	Mythimna separata	GFCT01038374.1	SAMN06158145	Lepidoptera	Noctuidae	3	NA	140	31309	50	https://www.pnas.org/doi/10.1073/pnas.1907847116	0.03288	0.0287367	0.0121246	4779	0.03288	0.0287367	0.0121246
Myzus cerasi	new_dataset	genome	Mcer	Myzus cerasi	Mca00973.t1		Hemiptera	Aphididae	2	NA	200	17439	250	https://royalsocietypublishing.org/doi/10.1098/rspb.2017.1223	0.00634323	0.00553255	0.00230138	171	0.00634323	0.00553255	0.00230138
Myzus persicae 1		genome	Mper	Myzus persicae 1	MYZPE13164_0_v1.0_000108730.1_Myzus_persicae_RDL2	SAMN04909046	Hemiptera	Aphididae	2	NA	200	17439	250	https://royalsocietypublishing.org/doi/10.1098/rspb.2017.1223	0.00634323	0.00553255	0.00230138	70	0.00634323	0.00553255	0.00230138
Myzus persicae 2	new_dataset	genome	Mper2	Myzus persicae 2	MYZPE13164_0_v1.0_000108730.1		Hemiptera	Aphididae	2	NA	200	17439	250	https://royalsocietypublishing.org/doi/10.1098/rspb.2017.1223	0.00634323	0.00553255	0.00230138	2121	0.00634323	0.00553255	0.00230138
Nemocapnia carolina		transcriptome	Ncaro	Nemocapnia carolina	GIDX01008298.1_TSA:	SAMN13118622	Plecoptera	Capniidae	1	NA	2	478	80	https://www.sciencedirect.com/science/article/pii/S1055790318307164	0.0140811	0.0121006	0.00450702	11226	0.0140811	0.0121006	0.00450702
Nemoura arctica	new_dataset	transcriptome	Narc	Nemoura arctica	GIEX01048679.1	SAMN13118606	Plecoptera	Nemouridae	1	NA	285	1229	102	https://www.sciencedirect.com/science/article/pii/S1055790318307164	0.0124403	0.010735	0.00413444	7	0.0124403	0.010735	0.00413444
Neopseustis meyricki	new_dataset	transcriptome	Nmey	Neopseustis meyricki	GEOS01295526.1	SAMN04329923	Lepidoptera	Neopseustidae	1	NA	9	15	220	https://www.pnas.org/doi/10.1073/pnas.1907847116	0.00137764	0.00121127	0.000411121	19800	0.00137764	0.00121127	0.000411121
Nicrophorus orbicollis	new_dataset	transcriptome	Norb	Nicrophorus orbicollis	GGAA01005649.1	SAMN08017300	Coleoptera	Silphidae	1	NA	117	941	190	https://www.nature.com/articles/s41467-017-02644-4	0.00647713	0.00558271	0.0021306	480	0.00647713	0.00558271	0.0021306
Nicrophorus vespilloides	new_dataset	genome	Nves	Nicrophorus vespilloides	XM_017931781.1	SAMN03733533	Coleoptera	Silphidae	1	NA	117	941	190	https://www.nature.com/articles/s41467-017-02644-4	0.00647713	0.00558271	0.0021306	31309	0.00647713	0.00558271	0.0021306
Nilaparvata lugens	new_dataset	genome	Nlug	Nilaparvata lugens	XM_022332602.1	SAMN03077662	Hemiptera	Delphacidae	1	NA	28	4107	200	https://www.pnas.org/doi/10.1073/pnas.1815820115	0.00712784	0.00618244	0.00247297	17439	0.00712784	0.00618244	0.00247297
Noterus clavicornis	new_dataset	transcriptome	Ncla	Noterus clavicornis	GDNA01013787.1	SAMN03799605	Coleoptera	Noteridae	1	NA	11	171	170	https://www.nature.com/articles/s41467-017-02644-4	0.00555429	0.00475406	0.00170094	13325	0.00555429	0.00475406	0.00170094
Onthophagus similis	new_dataset	transcriptome	Onsi	Onthophagus similis	GDNE01022777.1	SAMN03799611	Coleoptera	Scarabaeidae	1	NA	2783	10734	125	https://www.nature.com/articles/s41467-017-02644-4	0.0122787	0.0106904	0.00439182	480	0.0122787	0.0106904	0.00439182
Onthophagus taurus	new_dataset	genome	Otau	Onthophagus taurus	XM_023051926.1	SAMN02628949	Coleoptera	Scarabaeidae	1	NA	2783	10734	125	https://www.nature.com/articles/s41467-017-02644-4	0.0122787	0.0106904	0.00439182	31309	0.0122787	0.0106904	0.00439182
Operophtera brumata 1		genome	Obru	Operophtera brumata 1	OBRU01_00824-RA_operophtera_brumata_v1_core_32_85_1	SAMEA8563695	Lepidoptera	Geometridae	3	NA	17	29183	70	https://www.pnas.org/doi/10.1073/pnas.1907847116	0.0233883	0.0204362	0.00860814	1819	0.0233883	0.0204362	0.00860814
Operophtera brumata 2	new_dataset	transcriptome	Obru2	Operophtera brumata 2	OBRU01_01728-RA		Lepidoptera	Geometridae	3	NA	17	29183	70	https://www.pnas.org/doi/10.1073/pnas.1907847116	0.0233883	0.0204362	0.00860814	3504	0.0233883	0.0204362	0.00860814
Orasema simulatrix		transcriptome	Osim	Orasema simulatrix	GBTU01000582.1_TSA:	SAMN02870357	Hymenoptera	Eucharitidae	1	NA	117	850	25	https://www.sciencedirect.com/science/article/pii/S1055790317303366	0.0486276	0.0418938	0.0159319	387	0.0486276	0.0418938	0.0159319
Ostrinia furnacalis		genome	Ofur	Ostrinia furnacalis	XM_028304392.1_PREDICTED:	SAMN08335163	Lepidoptera	Crambidae	2	NA	36	13325	80	https://www.pnas.org/doi/10.1073/pnas.1907847116	0.0194734	0.016968	0.00701016	247	0.0194734	0.016968	0.00701016
Ostrocerca foersteri	new_dataset	transcriptome	Ofoe	Ostrocerca foersteri	GIDM01013428.1	SAMN13118592	Plecoptera	Nemouridae	1	NA	6	1229	102	https://www.sciencedirect.com/science/article/pii/S1055790318307164	0.0124403	0.010735	0.00413444	2129	0.0124403	0.010735	0.00413444
Oxoplatypus quadridentatus	new_dataset	transcriptome	Oqua	Oxoplatypus quadridentatus	GDNR01002738.1	SAMN03799614	Coleoptera	Cerambycidae	1	NA	1	118561	140	https://www.nature.com/articles/s41467-017-02644-4	0.0126072	0.0110656	0.00480791	2418	0.0126072	0.0110656	0.00480791
Palaephatus luteolus	new_dataset	transcriptome	Plut	Palaephatus luteolus	GEON01001665.1	SAMN02370283	Lepidoptera	Palaephatidae	1	NA	3	15	175	https://www.pnas.org/doi/10.1073/pnas.1907847116	0.0017319	0.00152274	0.000516838	2287	0.0017319	0.00152274	0.000516838
Papaipema sp.	new_dataset	transcriptome	Pspp	Papaipema sp.	GGEH01048931.1	SAMN07284861	Lepidoptera	Noctuidae	3	NA	65	31309	50	https://www.pnas.org/doi/10.1073/pnas.1907847116	0.03288	0.0287367	0.0121246	31309	0.03288	0.0287367	0.0121246
Papaipema speciosissima		transcriptome	Pspe	Papaipema speciosissima	GGEG01010349.1_TSA:	SAMN07284860	Lepidoptera	Noctuidae	2	NA	65	31309	50	https://www.pnas.org/doi/10.1073/pnas.1907847116	0.03288	0.0287367	0.0121246	333	0.03288	0.0287367	0.0121246
Papilio glaucus		genome	Pgla	Papilio glaucus	pgl798.10.mrna1_papilio_glaucus_v1x1_core_27_80_1	SAMN03263079	Lepidoptera	Papilionidae	2	NA	738	1696	80	https://www.pnas.org/doi/10.1073/pnas.1907847116	0.0164149	0.0141847	0.00552137	2234	0.0164149	0.0141847	0.00552137
Papilio machaon 1		genome	Pmac	Papilio machaon 1	KPJ09148.1_papilio_machaon_papma1_core_27_80_2	SAMEA7523121	Lepidoptera	Papilionidae	2	NA	738	1696	80	https://www.pnas.org/doi/10.1073/pnas.1907847116	0.0164149	0.0141847	0.00552137	31309	0.0164149	0.0141847	0.00552137
Papilio machaon 2	new_dataset	genome	Pmac2	Papilio machaon 2	KPJ09148.1	SAMN03290678	Lepidoptera	Papilionidae	2	NA	738	1696	80	https://www.pnas.org/doi/10.1073/pnas.1907847116	0.0164149	0.0141847	0.00552137	7665	0.0164149	0.0141847	0.00552137
Papilio polytes		genome	Ppol	Papilio polytes	XM_013294091.1_PREDICTED:	SAMD00018697	Lepidoptera	Papilionidae	2	NA	738	1696	80	https://www.pnas.org/doi/10.1073/pnas.1907847116	0.0164149	0.0141847	0.00552137	8043	0.0164149	0.0141847	0.00552137
Papilio xuthus		genome	Pxut	Papilio xuthus	XM_013323608.1_PREDICTED:	SAMD00018698	Lepidoptera	Papilionidae	2	NA	738	1696	80	https://www.pnas.org/doi/10.1073/pnas.1907847116	0.0164149	0.0141847	0.00552137	270	0.0164149	0.0141847	0.00552137
Paracoccus marginatus		genome	Pmar	Paracoccus marginatus	Pmar015479.1_Paracoccus_marginatus_Rdl2	SAMEA3699096	Hemiptera	Pseudococcidae	3	NA	119	4779	200	https://www.pnas.org/doi/10.1073/pnas.1815820115	0.00721809	0.00626457	0.00251688	2461	0.00721809	0.00626457	0.00251688
Paraleuctra sara	new_dataset	transcriptome	Psar	Paraleuctra sara	GIDQ01061855.1	SAMN13118610	Plecoptera	Leuctridae	1	NA	32	542	NA		NA	NA	NA	17439	NA	NA	NA
Pentalonia nigronervosa 1		genome	Pnig	Pentalonia nigronervosa 1	scaffold_1188.g26725.t1_Pentalonia_nigronervosa	SAMN14694489	Hemiptera	Aphididae	2	NA	8	17439	250	https://royalsocietypublishing.org/doi/10.1098/rspb.2017.1223	0.00634323	0.00553255	0.00230138	843	0.00634323	0.00553255	0.00230138
Pentalonia nigronervosa 2	new_dataset	genome	Pnig2	Pentalonia nigronervosa 2	scaffold_1188.g26725.t1		Hemiptera	Aphididae	2	NA	8	17439	250	https://royalsocietypublishing.org/doi/10.1098/rspb.2017.1223	0.00634323	0.00553255	0.00230138	7453	0.00634323	0.00553255	0.00230138
Penthimia sp.		transcriptome	Pent	Penthimia sp.	GFFF01055401.1_TSA:	SAMN06145376	Hemiptera	Cicadellidae	2	NA	107	38004	175	https://resjournals.onlinelibrary.wiley.com/doi/10.1111/syen.12425	0.00950027	0.00830855	0.00352142	14087	0.00950027	0.00830855	0.00352142
Pharaxonotha floridana	new_dataset	transcriptome	Pflo	Pharaxonotha floridana	GDLD01017454.1	SAMN03799617	Coleoptera	Erotylidae	1	NA	7	691	153	https://www.nature.com/articles/s41467-017-02644-4	0.00774187	0.00666371	0.00251564	2461	0.00774187	0.00666371	0.00251564
Phenacoccus solenopsis		genome	Psol	Phenacoccus solenopsis	PSOL02029-TA_Phenacoccus_solenopsis_Rdl2	SAMN12012132	Hemiptera	Pseudococcidae	3	NA	301	4779	200	https://www.pnas.org/doi/10.1073/pnas.1815820115	0.00721809	0.00626457	0.00251688	18	0.00721809	0.00626457	0.00251688
Pheosia gnoma	new_dataset	transcriptome	Pgno	Pheosia gnoma	GCPA01004688.1	SAMN03247547	Lepidoptera	Notodontidae	3	NA	14	5470	60	https://www.pnas.org/doi/10.1073/pnas.1907847116	0.0243239	0.0211221	0.00851892	542	0.0243239	0.0211221	0.00851892
Philaenus spumarius	new_dataset	transcriptome	Pspu	Philaenus spumarius	GCZA01055909.1	SAMN03341992	Hemiptera	Aphrophoridae	1	NA	51	1724	NA		NA	NA	NA	12689	NA	NA	NA
Phoebis sennae 1		genome	Psen1	Phoebis sennae 1	pse2111.5_phoebis_sennae_v1x1_core_27_80_2	SAMN04386831	Lepidoptera	Pieridae	2	NA	12	1746	70	https://www.pnas.org/doi/10.1073/pnas.1907847116	0.0188156	0.0162613	0.00633562	1037	0.0188156	0.0162613	0.00633562
Phoebis sennae 2	new_dataset	transcriptome	Psen2	Phoebis sennae 2	pse2111.5		Lepidoptera	Pieridae	2	NA	12	1746	70	https://www.pnas.org/doi/10.1073/pnas.1907847116	0.0188156	0.0162613	0.00633562	751	0.0188156	0.0162613	0.00633562
Photinus pyralis	new_dataset	genome	Ppyr	Photinus pyralis	XM_031490927.1	SAMN08132578	Coleoptera	Lampyridae	1	NA	400	3082	95	https://www.nature.com/articles/s41467-017-02644-4	0.0146363	0.01268	0.00502883	27386	0.0146363	0.01268	0.00502883
Phragmatobia fuliginosa	new_dataset	transcriptome	Pful	Phragmatobia fuliginosa	GCJS01015492.1	SAMN03247548	Lepidoptera	Erebidae	3	NA	41	8822	55	https://www.pnas.org/doi/10.1073/pnas.1907847116	0.0275178	0.0239403	0.00978391	17439	0.0275178	0.0239403	0.00978391
Phyllodes eyndhovii	new_dataset	transcriptome	Peyn	Phyllodes eyndhovii	GCOO01027936.1	SAMN03247549	Lepidoptera	Erebidae	3	NA	5	8822	55	https://www.pnas.org/doi/10.1073/pnas.1907847116	0.0275178	0.0239403	0.00978391	8353	0.0275178	0.0239403	0.00978391
Phymatopus californicus	new_dataset	transcriptome	Pcal	Phymatopus californicus	GEOO01059966.1	SAMN02370274	Lepidoptera	Hepialidae	1	NA	4	231	225	https://www.pnas.org/doi/10.1073/pnas.1907847116	0.00444923	0.00381216	0.00138056	6172	0.00444923	0.00381216	0.00138056
Pieris napi	new_dataset	transcriptome	Pnap	Pieris napi	PIENAPT00000012516		Lepidoptera	Pieridae	2	NA	148	1746	70	https://www.pnas.org/doi/10.1073/pnas.1907847116	0.0188156	0.0162613	0.00633562	12689	0.0188156	0.0162613	0.00633562
Pieris rapae		genome	Prap	Pieris rapae	XM_022267919.1_PREDICTED:	SAMN04866668	Lepidoptera	Pieridae	2	NA	148	1746	70	https://www.pnas.org/doi/10.1073/pnas.1907847116	0.0188156	0.0162613	0.00633562	15480	0.0188156	0.0162613	0.00633562
Placonotus sp.	new_dataset	transcriptome	Plcp	Placonotus sp.	GDPZ01018245.1	SAMN03799618	Coleoptera	Laemophloeidae	1	NA	24	333	65	https://www.nature.com/articles/s41467-017-02644-4	0.0164017	0.0140734	0.00517036	29183	0.0164017	0.0140734	0.00517036
Planotortrix excessana		transcriptome	Pexc	Planotortrix excessana	GGEU01014006.1_TSA:	SAMN02720828	Lepidoptera	Tortricidae	2	NA	13	15480	90	https://www.pnas.org/doi/10.1073/pnas.1907847116	0.0174837	0.0152427	0.00632151	10734	0.0174837	0.0152427	0.00632151
Planotortrix octo		transcriptome	Poct	Planotortrix octo	GGEV01010808.1_TSA:	SAMN02714767	Lepidoptera	Tortricidae	2	NA	13	15480	90	https://www.pnas.org/doi/10.1073/pnas.1907847116	0.0174837	0.0152427	0.00632151	12689	0.0174837	0.0152427	0.00632151
Plodia interpunctella 1		genome	Pint	Plodia interpunctella 1	maker-scaffold10-augustus-gene-7.48-mRNA-1_plodia_interpunctella_v1_core_32_85_1	SAMEA104034066	Lepidoptera	Pyralidae	2	NA	9	8353	80	https://www.pnas.org/doi/10.1073/pnas.1907847116	0.0188431	0.0163899	0.00668836	4107	0.0188431	0.0163899	0.00668836
Plodia interpunctella 2	new_dataset	transcriptome	Pint2	Plodia interpunctella 2	maker-scaffold10-augustus-gene-7.48-mRNA-1		Lepidoptera	Pyralidae	2	NA	9	8353	80	https://www.pnas.org/doi/10.1073/pnas.1907847116	0.0188431	0.0163899	0.00668836	90985	0.0188431	0.0163899	0.00668836
Plumiperla diversa	new_dataset	transcriptome	Pdiv	Plumiperla diversa	GIEG01072269.1	SAMN13118609	Plecoptera	Chloroperlidae	1	NA	2	387	101	https://www.sciencedirect.com/science/article/pii/S1055790318307164	0.0108085	0.00927996	0.00342903	118561	0.0108085	0.00927996	0.00342903
Plutella xylostella		genome	Pxyl	Plutella xylostella	NM_001305535.1_Plutella	SAMEA7520369	Lepidoptera	Plutellidae	2	NA	61	410	85	https://www.pnas.org/doi/10.1073/pnas.1907847116	0.0129565	0.0111269	0.00412051	843	0.0129565	0.0111269	0.00412051
Pogonus chalceus	new_dataset	genome	Pcha	Pogonus chalceus	JU434672.1	SAMN06826929	Coleoptera	Carabidae	1	NA	92	90985	190	https://www.nature.com/articles/s41467-017-02644-4	0.00916886	0.00804125	0.00347456	15480	0.00916886	0.00804125	0.00347456
Porrostoma sp.	new_dataset	transcriptome	Posp	Porrostoma sp.	GDLM01018360.1	SAMN03799619	Coleoptera	Lycidae	1	NA	1	751	125	https://www.nature.com/articles/s41467-017-02644-4	0.00957728	0.00824655	0.00312244	542	0.00957728	0.00824655	0.00312244
Prociphilus tessellatus		transcriptome	Ptes	Prociphilus tessellatus	GCZH01041375.1_TSA:	SAMN03341998	Hemiptera	Aphididae	2	NA	140	17439	250	https://royalsocietypublishing.org/doi/10.1098/rspb.2017.1223	0.00634323	0.00553255	0.00230138	12689	0.00634323	0.00553255	0.00230138
Propylea japonica		genome	Pjap	Propylea japonica	Pjao014186.1_Propylea	SAMN10336832	Coleoptera	Coccinellidae	3	NA	4	2461	150	https://www.nature.com/articles/s41467-017-02644-4	0.00908029	0.00785915	0.00309548	2461	0.00908029	0.00785915	0.00309548
Pseudococcus longispinus		genome	Plon	Pseudococcus longispinus	Plon021048.1_Pseudococcus_longispinus_Rdl2	SAMEA3699095	Hemiptera	Pseudococcidae	3	NA	249	4779	200	https://www.pnas.org/doi/10.1073/pnas.1815820115	0.00721809	0.00626457	0.00251688	31309	0.00721809	0.00626457	0.00251688
Ptilinus pectinicornis	new_dataset	transcriptome	Ppec	Ptilinus pectinicornis	GDMG01011702.1	SAMN03799620	Coleoptera	Anobiidae	1	NA	13	1528	NA		NA	NA	NA	4	NA	NA	NA
Ptyssoptera sp.		transcriptome	Ptsp	Ptyssoptera sp.	GERG01114891.1_TSA:	SAMN04155520	Lepidoptera	Palaephatidae	2	NA	7	15	175	https://www.pnas.org/doi/10.1073/pnas.1907847116	0.0017319	0.00152274	0.000516838	17439	0.0017319	0.00152274	0.000516838
Pycnomerus sp.	new_dataset	transcriptome	Pysp	Pycnomerus sp.	GDPW01022520.1	SAMN03799622	Coleoptera	Zopheridae	1	NA	35	583	120	https://www.nature.com/articles/s41467-017-02644-4	0.0096514	0.00830112	0.00311458	12689	0.0096514	0.00830112	0.00311458
Rhopalosiphum maidis		genome	Rmaid	Rhopalosiphum maidis	XM_026953016.1_PREDICTED:	SAMN09625554	Hemiptera	Aphididae	2	NA	62	17439	250	https://royalsocietypublishing.org/doi/10.1098/rspb.2017.1223	0.00634323	0.00553255	0.00230138	2287	0.00634323	0.00553255	0.00230138
Rhopalosiphum padi 1		genome	Rpad	Rhopalosiphum padi 1	g18188.t1_gene=g18188	SAMN22210470	Hemiptera	Aphididae	2	NA	62	17439	250	https://royalsocietypublishing.org/doi/10.1098/rspb.2017.1223	0.00634323	0.00553255	0.00230138	1229	0.00634323	0.00553255	0.00230138
Rhopalosiphum padi 2	new_dataset	genome	Rpad2	Rhopalosiphum padi 2	g18188.t1 gene=g18188		Hemiptera	Aphididae	2	NA	62	17439	250	https://royalsocietypublishing.org/doi/10.1098/rspb.2017.1223	0.00634323	0.00553255	0.00230138	1528	0.00634323	0.00553255	0.00230138
Salmoperla sylvanica	new_dataset	transcriptome	Ssyl	Salmoperla sylvanica	GIEJ01049358.1	SAMN13118605	Plecoptera	Perlodidae	1	NA	1	843	NA		NA	NA	NA	2418	NA	NA	NA
Samia ricini		transcriptome	Sric	Samia ricini	GBZD01012100.1_TSA:	SAMN03252613	Lepidoptera	Saturniidae	3	NA	20	3504	85	https://www.pnas.org/doi/10.1073/pnas.1907847116	0.0165447	0.0143409	0.00570951	17439	0.0165447	0.0143409	0.00570951
Sandalus niger	new_dataset	transcriptome	Snig	Sandalus niger	GDQA01024082.1	SAMN03799626	Coleoptera	Rhipiceridae	1	NA	12	26	120	https://www.nature.com/articles/s41467-017-02644-4	0.00406663	0.00350387	0.00117294	4779	0.00406663	0.00350387	0.00117294
Saturnia pyri	new_dataset	transcriptome	Spyr	Saturnia pyri	GCDH01032892.1	SAMN03247553	Lepidoptera	Saturniidae	3	NA	61	3504	85	https://www.pnas.org/doi/10.1073/pnas.1907847116	0.0165447	0.0143409	0.00570951	118561	0.0165447	0.0143409	0.00570951
Schistocerca americana	new_dataset	transcriptome	Same	Schistocerca americana	GIOT01125868.1	SAMN14978058	Orthoptera	Acrididae	1	NA	91	14087	85	https://www.nature.com/articles/s41467-020-18739-4	0.0183966	0.016033	0.00663334	748	0.0183966	0.016033	0.00663334
Schistocerca gregaria	new_dataset	transcriptome	Sgre	Schistocerca gregaria	GHHP01009306.1	SAMN11039642	Orthoptera	Acrididae	1	NA	91	14087	85	https://www.nature.com/articles/s41467-020-18739-4	0.0183966	0.016033	0.00663334	23	0.0183966	0.016033	0.00663334
Schizaphis graminum		transcriptome	Schi	Schizaphis graminum	GCZI01025697.1_TSA:	SAMN03342005	Hemiptera	Aphididae	2	NA	100	17439	250	https://royalsocietypublishing.org/doi/10.1098/rspb.2017.1223	0.00634323	0.00553255	0.00230138	33	0.00634323	0.00553255	0.00230138
Schlechtendalia chinensis		genome	Schin	Schlechtendalia chinensis	Schi022697.1_Schlechtendalia_chinensis_Rdl2	SAMN17839241	Hemiptera	Aphididae	2	NA	8	17439	250	https://royalsocietypublishing.org/doi/10.1098/rspb.2017.1223	0.00634323	0.00553255	0.00230138	38004	0.00634323	0.00553255	0.00230138
Scirpophaga incertulas		transcriptome	Sinc	Scirpophaga incertulas	GETN01005970.1_TSA:	SAMN03085482	Lepidoptera	Crambidae	2	NA	57	13325	80	https://www.pnas.org/doi/10.1073/pnas.1907847116	0.0194734	0.016968	0.00701016	3019	0.0194734	0.016968	0.00701016
Scutelleridae sp.		transcriptome	Scut	Scutelleridae sp.	GCYE01004983.1_TSA:	SAMN03342006	Hemiptera	Scutelleridae	1	NA		272	95	https://www.pnas.org/doi/10.1073/pnas.1815820115	0.010849	0.00930135	0.00339033	765	0.010849	0.00930135	0.00339033
Serangium japonicum		transcriptome	Sjap	Serangium japonicum	GGMU01093492.1_TSA:	SAMN06347100	Coleoptera	Coccinellidae	3	NA	30	2461	150	https://www.nature.com/articles/s41467-017-02644-4	0.00908029	0.00785915	0.00309548	850	0.00908029	0.00785915	0.00309548
Serangium maculigerum		transcriptome	Smac	Serangium maculigerum	GDMU01020253.1_TSA:	SAMN03799629	Coleoptera	Coccinellidae	2	NA	30	2461	150	https://www.nature.com/articles/s41467-017-02644-4	0.00908029	0.00785915	0.00309548	4779	0.00908029	0.00785915	0.00309548
Setvena bradleyi	new_dataset	transcriptome	Sbra	Setvena bradleyi	GIEI01062509.1	SAMN13118607	Plecoptera	Perlodidae	1	NA	3	843	NA		NA	NA	NA	3957	NA	NA	NA
Sierraperla cora	new_dataset	transcriptome	Scor	Sierraperla cora	GIEW01033754.1	SAMN13118603	Plecoptera	Peltoperlidae	1	NA	2	13	103	https://www.sciencedirect.com/science/article/pii/S1055790318307164	0.00241545	0.00214586	0.000740845	31309	0.00241545	0.00214586	0.000740845
Sinaspidytes wrasei	new_dataset	transcriptome	Swra	Sinaspidytes wrasei	GDNH01025688.1	SAMN03799537	Coleoptera	Aspidytidae	1	NA	3	4	NA		NA	NA	NA	3082	NA	NA	NA
Sinodendron cylindricum	new_dataset	transcriptome	Scyl	Sinodendron cylindricum	GDOY01028790.1	SAMN03799631	Coleoptera	Lucanidae	1	NA	5	3251	137	https://www.nature.com/articles/s41467-017-02644-4	0.0101976	0.00883655	0.00351018	17439	0.0101976	0.00883655	0.00351018
Sitophilus oryzae	new_dataset	transcriptome	Sory	Sitophilus oryzae	GEZY01007714.1	SAMN05790886	Coleoptera	Cerambycidae	1	NA	52	118561	140	https://www.nature.com/articles/s41467-017-02644-4	0.0126072	0.0110656	0.00480791	2129	0.0126072	0.0110656	0.00480791
Sogatella furcifera	new_dataset	genome	Sfur	Sogatella furcifera	AB617631.1	SAMN16964799	Hemiptera	Delphacidae	1	NA	31	4107	200	https://www.pnas.org/doi/10.1073/pnas.1815820115	0.00712784	0.00618244	0.00247297	12689	0.00712784	0.00618244	0.00247297
Soyedina vallicularia	new_dataset	transcriptome	Sval	Soyedina vallicularia	GIEZ01019231.1	SAMN13118623	Plecoptera	Nemouridae	1	NA	13	1229	102	https://www.sciencedirect.com/science/article/pii/S1055790318307164	0.0124403	0.010735	0.00413444	2287	0.0124403	0.010735	0.00413444
Spodoptera exigua		transcriptome	Sexi	Spodoptera exigua	GGRZ01027457.1_TSA:	SAMN09464983	Lepidoptera	Noctuidae	3	NA	73	31309	50	https://www.pnas.org/doi/10.1073/pnas.1907847116	0.03288	0.0287367	0.0121246	12689	0.03288	0.0287367	0.0121246
Spodoptera frugiperda		genome	Sfru	Spodoptera frugiperda	XM_035575737.1_PREDICTED:	SAMN13324450	Lepidoptera	Noctuidae	3	NA	73	31309	50	https://www.pnas.org/doi/10.1073/pnas.1907847116	0.03288	0.0287367	0.0121246	17439	0.03288	0.0287367	0.0121246
Spodoptera litura	new_dataset	transcriptome	Spli	Spodoptera litura	GBBY01001438.1	SAMN02442363	Lepidoptera	Noctuidae	3	NA	73	31309	50	https://www.pnas.org/doi/10.1073/pnas.1907847116	0.03288	0.0287367	0.0121246	843	0.03288	0.0287367	0.0121246
Stenocotis depressa		transcriptome	Sdep	Stenocotis depressa	GEIN01021343.1_TSA:	SAMN04101413	Hemiptera	Cicadellidae	2	NA	8	38004	175	https://resjournals.onlinelibrary.wiley.com/doi/10.1111/syen.12425	0.00950027	0.00830855	0.00352142	843	0.00950027	0.00830855	0.00352142
Stethorus sp.		transcriptome	Stet	Stethorus sp.	GDQC01012810.1_TSA:	SAMN03799634	Coleoptera	Coccinellidae	3	NA	49	2461	150	https://www.nature.com/articles/s41467-017-02644-4	0.00908029	0.00785915	0.00309548	13	0.00908029	0.00785915	0.00309548
Sweltsa lamba	new_dataset	transcriptome	Slam	Sweltsa lamba	GIDO01048255.1	SAMN13118588	Plecoptera	Chloroperlidae	1	NA	59	387	101	https://www.sciencedirect.com/science/article/pii/S1055790318307164	0.0108085	0.00927996	0.00342903	1229	0.0108085	0.00927996	0.00342903
Teleogryllus commodus	new_dataset	transcriptome	Tcom	Teleogryllus commodus	GBHB01029218.1	SAMN02863001	Orthoptera	Gryllidae	1	NA	106	6172	95	https://www.nature.com/articles/s41467-020-18739-4	0.0155091	0.0134741	0.00545285	4620	0.0155091	0.0134741	0.00545285
Thrips palmi (thrips)		genome	Tpal	Thrips palmi (thrips)	XM_034399717.1_PREDICTED:	SAMN14133010	Thysanoptera	Thripidae	1	NA	481	3957	60	https://www.science.org/doi/10.1126/science.1257570?url_ver=Z39.88-2003&rfr_id=ori:rid:crossref.org&rfr_dat=cr_pub%20%200pubmed	0.0236848	0.0205402	0.00820712	2129	0.0236848	0.0205402	0.00820712
Thrips tabaci		transcriptome	Ttab	Thrips tabaci	IADS01009327.1_TSA:	SAMD00148853	Thysanoptera	Thripidae	1	NA	481	3957	60	https://www.science.org/doi/10.1126/science.1257570?url_ver=Z39.88-2003&rfr_id=ori:rid:crossref.org&rfr_dat=cr_pub%20%200pubmed	0.0236848	0.0205402	0.00820712	6172	0.0236848	0.0205402	0.00820712
Tineola bisselliella 1		transcriptome	Tbis1	Tineola bisselliella 1	GEOR01031290.1_TSA:	SAMN04155521	Lepidoptera	Tineidae	2	NA	9	4620	110	https://www.pnas.org/doi/10.1073/pnas.1907847116	0.0130874	0.011357	0.00455838	8043	0.0130874	0.011357	0.00455838
Tineola bisselliella 2	new_dataset	transcriptome	Tbis2	Tineola bisselliella 2	GCDF01017180.1	SAMN03247557	Lepidoptera	Tineidae	2	NA	9	4620	110	https://www.pnas.org/doi/10.1073/pnas.1907847116	0.0130874	0.011357	0.00455838	387	0.0130874	0.011357	0.00455838
Tischeria quercitella	new_dataset	transcriptome	Tque	Tischeria quercitella	GEOU01079935.1	SAMN04155522	Lepidoptera	Tischeriidae	1	NA	101	230	150	https://www.pnas.org/doi/10.1073/pnas.1907847116	0.00666852	0.00571359	0.0020688	17439	0.00666852	0.00571359	0.0020688
Trabutina mannipara		genome	Tman	Trabutina mannipara	Tman001542.1_Trabutina_mannipara_Rdl2	SAMEA3935977	Hemiptera	Pseudococcidae	3	NA	17	4779	200	https://www.pnas.org/doi/10.1073/pnas.1815820115	0.00721809	0.00626457	0.00251688	2461	0.00721809	0.00626457	0.00251688
Trialeurodes vaporariorum	new_dataset	transcriptome	Tvap	Trialeurodes vaporariorum	GHMB01033089.1	SAMN11579696	Hemiptera	Aleyrodidae	1	NA	86	2129	250	https://royalsocietypublishing.org/doi/10.1098/rspb.2017.1223	0.00537324	0.00464776	0.00182233	26	0.00537324	0.00464776	0.00182233
Tribolium castaneum	new_dataset	genome	Tcas	Tribolium castaneum	NM_001114337.1	SAMN02953634	Coleoptera	Tenebrionidae	1	NA	19	9264	125	https://www.nature.com/articles/s41467-017-02644-4	0.0121508	0.010573	0.00432667	542	0.0121508	0.010573	0.00432667
Trichocorixa calva	new_dataset	transcriptome	Tcal	Trichocorixa calva	GCYZ01022254.1	SAMN03342010	Hemiptera	Corixidae	1	NA	21	765	25	https://www.pnas.org/doi/10.1073/pnas.1815820115	0.0479978	0.0413321	0.0156601	2418	0.0479978	0.0413321	0.0156601
Trichogramma chilonis		transcriptome	Tchi	Trichogramma chilonis	GGKM01012770.1_TSA:	SAMN08575308	Hymenoptera	Trichogrammatidae	1	NA	325	1434	100	https://www.sciencedirect.com/science/article/pii/S1055790317303366	0.0129036	0.0111424	0.00431342	15480	0.0129036	0.0111424	0.00431342
Trichoplusia ni 2		genome	Trni2	Trichoplusia ni 2	XM_026878660.1_PREDICTED:	SAMN07304761	Lepidoptera	Noctuidae	3	NA	68	31309	50	https://www.pnas.org/doi/10.1073/pnas.1907847116	0.03288	0.0287367	0.0121246	3	0.03288	0.0287367	0.0121246
Trichoplusia ni 1	new_dataset	transcriptome	Trni1	Trichoplusia ni 1	GBKU01026214.1	SAMN03024153	Lepidoptera	Noctuidae	3	NA	68	31309	50	https://www.pnas.org/doi/10.1073/pnas.1907847116	0.03288	0.0287367	0.0121246	10	0.03288	0.0287367	0.0121246
Trionymus caricis	new_dataset	transcriptome	Tcar	Trionymus caricis	GCYT01023730.1	SAMN03342011	Hemiptera	Pseudococcidae	3	NA	198	4779	200	https://www.pnas.org/doi/10.1073/pnas.1815820115	0.00721809	0.00626457	0.00251688	122	0.00721809	0.00626457	0.00251688
Trionymus perrisii		genome	Tper	Trionymus perrisii	Tper020861.1_Trionymus_perrisii_Rdl2	SAMEA3699109	Hemiptera	Pseudococcidae	3	NA	198	4779	200	https://www.pnas.org/doi/10.1073/pnas.1815820115	0.00721809	0.00626457	0.00251688	4107	0.00721809	0.00626457	0.00251688
Trochalus sp.	new_dataset	transcriptome	Tspp	Trochalus sp.	GDNG01037335.1	SAMN03799638	Coleoptera	Scarabaeidae	1	NA	197	10734	125	https://www.nature.com/articles/s41467-017-02644-4	0.0122787	0.0106904	0.00439182	118561	0.0122787	0.0106904	0.00439182
Tuberolachnus salignus		transcriptome	Tsal	Tuberolachnus salignus	GCYY01009715.1_TSA:	SAMN03342013	Hemiptera	Aphididae	2	NA	8	17439	250	https://royalsocietypublishing.org/doi/10.1098/rspb.2017.1223	0.00634323	0.00553255	0.00230138	15480	0.00634323	0.00553255	0.00230138
Tupiocoris notatus	new_dataset	transcriptome	Tuno	Tupiocoris notatus	GFBA01049254.1	SAMN05792422	Hemiptera	Miridae	1	NA	22	19800	170	https://www.pnas.org/doi/10.1073/pnas.1815820115	0.00940426	0.0082061	0.00342429	17439	0.00940426	0.0082061	0.00342429
Unaspis euonymi		transcriptome	Ueuo	Unaspis euonymi	GCZJ01056511.1_TSA:	SAMN03342014	Hemiptera	Diaspididae	3	NA	45	8043	200	https://www.pnas.org/doi/10.1073/pnas.1815820115	0.00751625	0.00653676	0.00266477	3504	0.00751625	0.00653676	0.00266477
Uroleucon ambrosiae		transcriptome	Uamb	Uroleucon ambrosiae	GCZC01024193.1_TSA:	SAMN03342015	Hemiptera	Aphididae	2	NA	469	17439	250	https://royalsocietypublishing.org/doi/10.1098/rspb.2017.1223	0.00634323	0.00553255	0.00230138	4620	0.00634323	0.00553255	0.00230138
Viehoperla ada	new_dataset	transcriptome	Vada	Viehoperla ada	GIDP01046461.1	SAMN13118587	Plecoptera	Peltoperlidae	1	NA	2	13	103	https://www.sciencedirect.com/science/article/pii/S1055790318307164	0.00241545	0.00214586	0.000740845	1696	0.00241545	0.00214586	0.000740845
Visoka cataractae	new_dataset	transcriptome	Vcat	Visoka cataractae	GIEV01050084.1	SAMN13118586	Plecoptera	Nemouridae	1	NA	1	1229	102	https://www.sciencedirect.com/science/article/pii/S1055790318307164	0.0124403	0.010735	0.00413444	17439	0.0124403	0.010735	0.00413444
Xya japonica	new_dataset	transcriptome	Xjap	Xya japonica	GDWC01032796.1	SAMN04005260	Orthoptera	Tridactylidae	1	NA	66	270	320	https://www.nature.com/articles/s41467-020-18739-4	0.00321668	0.00275773	0.0010049	299	0.00321668	0.00275773	0.0010049
Xylobiops basilaris	new_dataset	transcriptome	Xbas	Xylobiops basilaris	GDNM01007473.1	SAMN03799641	Coleoptera	Bostrichidae	1	NA	6	748	155	https://www.nature.com/articles/s41467-017-02644-4	0.00771971	0.00664697	0.00251643	31309	0.00771971	0.00664697	0.00251643
Zapada oregonensis	new_dataset	transcriptome	Zore	Zapada oregonensis	GIEB01043350.1	SAMN13118616	Plecoptera	Nemouridae	1	NA	11	1229	102	https://www.sciencedirect.com/science/article/pii/S1055790318307164	0.0124403	0.010735	0.00413444	1696	0.0124403	0.010735	0.00413444
Zealeuctra claasseni	new_dataset	transcriptome	Zcla	Zealeuctra claasseni	GIES01005491.1	SAMN13118595	Plecoptera	Leuctridae	1	NA	14	542	NA		NA	NA	NA	31309	NA	NA	NA
