# Supplementary material for: Convergent resistance to GABA receptor neurotoxins through plant–insect coevolution
Source: Nat Ecol Evol. 2023 Jul 17;7(9):1444–56. doi: 10.1038/s41559-023-02127-4 (PMC10482695; doi:10.1038/s41559-023-02127-4)
Supplement: Supplementary file 5 — RDL alignment for Extended Data Fig. 1. [file 41559_2023_2127_MOESM5_ESM.xlsx]

## Sheet: RDL alignment
RDL alignment for Extended Data Figure 1
>Varroa_destructor_RDL1
RPGQTQRGQNVTHILNAFFTKYDKRVRPNYGGNPVEVGVSMQIVSISAVSEVQMDFTSDFYFRQAWRDERLSFVKSPDLDQMTVGAEVANKIWVPDTFFANEKTAYFHVATTPNTFLRISSEGQVYRSIRLTVTASCPMDLRFFPMDRQSCTIEVESFGYTMSDIRYKWKDGPNSIGISKEVELPQFKVLGHVQKISEVSLSTGNYSRLICEVRFVRSMGYYLIQIYIPASLIVVISWVSFWLHRNATPARVSLGVMTVLTMTTLMSSTNSQLPKISYVKSIDVFLGTCFVMVFASLLEYAAVGYLGKRVAMRKSRAQQLAKLAEQRQESQHPEPPPPMPTSHMPPQLQQQQQQQQQQQQQQHSLKKSDSKSR-KESTAQTPEEAALAGKNPNKLFGVN…
>Varroa_destructor_RDL2
-PGQTSRGRNVSQILDNFFIRYDKRVRPNYGGLPVDVGVTMQIISISTVSEVQMDFTSDFYFRQRWRDERLSFGALPALESMTVGAEVAEKIWVPDTFFANEKSAYFHTATTPNTFLRISHNGDVLRSIRLTVTASCPMDLRYFPMDRQSCTIEIESFGYTMKDISYRWSDGEKSVRISKEVELPQFKVLGHSQRSRAVALSTGNYSRLVCEIRFVRSMGYYLIQIYIPAGLIVVISWVSFWLHRNATPARVALGVTTVLTMTTLMSSTNAALPKISYVKSIDVYLGTCFVMVFASLLEYATVGYLGKRIAMRRTRCQQMAKLAEQRQLRPGPYGGPHDPADQPPPPTVRLRMIDSKGHRTTSSLENALSQPPGNLSTAPGTQEPMSDSKNPNKLFGVS…
>Varroa_destructor_RDL3
RPGLTMKGQNVSNILRSFFESYDKRVRPNYGGTPVDVGITMQIISISTVSEVQMDFTSDFYFRQTWRDERLSFTRTKDLDSMIVGAEVADKIWVPDTFFANEKSAYFHTATTDNTFLRIKAGGDILRSIRLTVTATCPMDLRYFPMDRQSCAIEIESFGYTTADISYKWADGEKSVRISPDVELPQFKVLGHQQKTIVVALSTGNYSRLVCEIRFGRAMGYYLIQIYIPAGLIVVISWVSFWLHRNATPARVALGVTTVLTMTTLMSSTNSQLPKISYVKSIDVYLGTCFVMVFASLLEYATVGYLGKRIAMRKSRAQQQAQAAAKKEEDVCSSPNPFGPGGPTP-QEVRLKISDGRPESKTSAMPVTPGGGAGAPPSVPPPTQLEATAKNPNKLFGVS…
>Varroa_destructor_RDL4
-------GQNITHILNSFFTKYDKRVRPNYGGPPVKVGVSMQIVSISAVSEVQMDFTSDFYFRQSWRDERLSFPETNELSQMTVGAEVAGKIWVPDTFFANEKTAYFHIATTPNTFLRIGSDGDVYRSIRLTVTASCPMDLRYFPMDRQSCTIEIESFGYTMSDIRYSWRDGEKSVGISEEVQLPQFKIQGHVQKASEISLSTGNYSRLICEIRFVRSMGYYLIQIYVPAGLIVVISWVSFWLHRNATPARVALGVMTVLTMTTLMSSTNSQLPKISYVKSIDVYLGTCFVMVFASLLEYAAVGYLGKRVAMRKSRAQQLARFQDRKRQRDAVSGGPRGGGGPPP--SSRLTTIDHMDEMRLGGLNQCDSKVRSPDAIGGGSGALLSPGQNPNGLCGVN…
>Ptyssoptera_sp._RDL1
-----------------------------------------------------------FYFRQFWTDPRLSFKKRVGVETLSVGSEFIRNIWVPDTFFVNEKQSYFHIATTSNEFIRIHHSGSITRSMRLTITASCPMNLQYFPMDRQLCHIEIESFGYTMRDIRYKWNEGPNSVGVSSEVSLPQFKVLGHRQRAMEISLTTGNYSRLACEIQFVRSMGYYLIQIYIPSGLIVIISWVSFWLNRNATPARVALGVTTVLTMTTLMSSTNAALPKISYVKSIDVYLGTCFVMVFASLLEYATVGYMAKRIQMRKQRFVAIQKIASEKKMVECPAVNP-TTLGRCPPSEVRFKVHDPKAHSKGATLENTINGGRGGDDENPPPPHLIHPGKDISKLLGMT…
>Ptyssoptera_sp._RDL2
-----------------------------------------------------------FYFRQFWTDPRLSFKKRVGVETLSVGSEFIRNIWVPDTFFVNEKQSYFHIATTSNEFIRIHHSGSITRSIRLTITASCPMDLQYFPMDRQLCYIEIESFGYTMRDIRYKWNEGPNSVGVSSEVSLPQFKVLGHRQRAMEISLTTGNYSRLACEIQFVRSMGYYLIQIYIPSGLIVIISWVSFWLNRNATPARVSLGVTTVLTMTTLMSSTNAALPKISYVKSIDVYLGTCFVMVFASLLEYATVGYMAKRIQMRKQRFTAVQKMAAEKKMLDGPGPGSA-PLPLPPSRSVRYKVHDPKAYSKGGTLENTINGGRAPEEEAAPPPHLKPPPKGINKLLGVT…
>Plutella_xylostella_RDL1
GGGGMFGDVNISAILDSFSISYDKRVRPNYGGPPVEVGVTMYVLSISSLSEVKMDFTLDFYFRQFWTDPRLAYKKRPGVETLSVGSEFIKNIWVPDTFFVNEKQSYFHIATTSNEFIRIHYSGSITRSIRLTITASCPMNLQYFPMDRQLCHIEIESFGYTMRDIRYKWNEGPNSVGVSSEVSLPQFKVLGHRQRAMEISLTTGNYSRLACEIQFVRSMGYYLIQIYIPSGLIVIISWVSFWLNRNATPARVALGVTTVLTMTTLMSSTNAALPKISYVKSIDVYLGTCFVMVFASLLEYATVGYMAKRIQMRKQRFVAMQKIASEQKKPDCPPLGPHTTLGRCPPSEVRFKVHDPKAHSKGGTLENTINGGRGGDEDNVPP-HILHPGKDISKLLGMT…
>Plutella_xylostella_RDL2
GGGGMFGDVNISAILDSLSVSYDKRVRPNYGGPPVDVGVTMYVLSISSLSEVKMDFTLDFYFRQFWTDPRLAYKKRPGVETLSVGSEFIRNIWVPDTFFVNEKQSYFHIATTSNEFIRIHHSGSITRSIRLTITASCPMDLQYFPMDRQLCNIEIESFGYTMRDIRYKWNEGPNSVGVSSEVSLPQFKVLGHRQRAMEISLTTGNYSRLACEIQFVRSMGYYLIQIYIPSGLIVIISWVSFWLNRNATPARVSLGVTTVLTMTTLMSSTNAALPKISYVKSIDVYLGTCFVMVFASLLEYATVGYMAKRIQMRKQRYTAVQKMAAEKKM-DGPAPGPAIPIPHPPSRSVRYKVHDPKAYSKGGTLENTINGSRPADEEAGPP--LIPASKGINKLLGTT…
>papilio_glaucus_RDL1
GGGGMFGDVNISAILDSFSISYDKRVRPNYGGPPVEVGVTMYVLSISSLSEVKMDFTLDFYFRQFWTDPRLAYKKRPGVETLSVGSEFIKNIWVPDTFFVNEKQSYFHIATTSNEFIRIHHSGSITRSIRLTITASCPMNLQYFPMDRQLCHIEIESFGYTMRDIRYHWKDGLSSVGMSNEVQLPQFRVLGHRQRATVVTLTTGNYSRLACEIQFVRSMGYYLIQIYIPSGLIVIISWVSFWLNRNATPARVALGVTTVLTMTTLMSSTNAALPKISYVKSIDVYLGTCFVMVFASLLEYATVGYMAKRIQMRKQRFVAIQKIASEKKLVDCPPVGPHTTM-RCPPSEVRFKVHDPKVHSKGGTLENTINGGRANEEDNPPPPHILHPGKDISKLLGMT…
>papilio_glaucus_RDL2
------------------MVIHMRCNRYNVSGPPVDVGVTMYVLSISSLSEVKMDFTLDFYFRQFWTDPRLAYKKRPGVETLSVGSEFIRNIWVPDTFFVNEKQSYFHIATTSNEFIRIHHSGSITRSIRLTITASCPMDLQYFPMDRQLCNIEIESFGYTMRDIRYKWNEGPNSVGVSSEVSLPQFKVLGHRQRAMEISLTTGNYSRLACEIQFVRSMGYYLIQIYIPSGLIVIISWVSFWLNRNATPARVSLGVTTVLTMTTLMSSTNAALPKISYVKSIDVYLGTCFVMVFASLLEYATVGYMAKRIQMRKQRFTAVQKMAAEKKMQMDGPPGPSEPLPRPPSRSVRFKVHDPKAYSKGGTLESTINGARQPEEEPVPPPHLMHASKGINKLLGTT…
>papilio_machaon_RDL1
------------------------------------------------MRDIRY----------HWKD---------GLSSVGMSNEV--------------------------QLPQFRVLGHRQRATVVTLTT----------------------VGYTMRDIRYKWNEGPNSVGVSNEVSLPQFKVLGHRQRAMEISLTTGNYSRLACEIQFVRSMGYYLIQIYIPSGLIVIISWVSFWLNRNATPARVALGVTTVLTMTTLMSSTNAALPKISYVKSIDVYLGTCFVMVFASLLEYATVGYMAKRIQMRKQRFVAIQKIASEKKLVDCPPVGSHTTMSRCPPSEVRFKVHDPKVHSKGGTLENTINGGRTNEEDNPPPPHILHPGKDISKLLGMT…
>papilio_machaon_RDL2
-------------------------------------------------------------------------------------------------------------------------------------------------------------M----RDIRYKWNEGPNSVGVSSEVSLPQFKVLGHRQRAMEISLTTGNYSRLACEIQFVRSMGYYLIQIYIPSGLIVIISWVSFWLNRNATPARVSLGVTTVLTMTTLMSSTNAALPKISYVKSIDVYLGTCFVMVFASLLEYATVGYMAKRIQMRKQRFTAVQKMAAEKKMAIDGPPGPSEPLPRPPSRSVRFKVHDPKAYSKGGTLENTINGARQPEEEPVPPPHLVHASKGINKLLGTT…
>Papilio_xuthus_RDL2
GGGGMFGDVNISAILDSLSVSYDKRVRPNYGGPPVDVGVTMYVLSISSLSEVKMDFTLDFYFRQFWTDPRLAYKKRPGVETLSVGSEFIRNIWVPDTFFVNEKQSYFHIATTSNEFIRIHHSGSITRSIRLTITASCPMDLQYFPMDRQLCNIEIESFGYTMRDIRYKWNEGPNSVGVSSEVSLPQFKVLGHRQRAMEISLTTGNYSRLACEIQFVRSMGYYLIQIYIPSGLIVIISWVSFWLNRNATPARVSLGVTTVLTMTTLMSSTNAALPKISYVKSIDVYLGTCFVMVFASLLEYATVGYMAKRIQMRKQRFTAVQKMAAEKKMAGDGPPGPSEPLPLPPSRSVRFKVHDPKAYSKGGTLENTINGARQPEEEPVPPPHLVHASKGINKLLGTT…
>Papilio_polytes_RDL1
GGGGMFGDVNISAILDSFSISYDKRVRPNYGGPPVEVGVTMYVLSISSLSEVKMDFTLDFYFRQFWTDPRLAYKKRPGVETLSVGSEFIKNIWVPDTFFVNEKQSYFHIATTSNEFIRIHHSGSITRSIRLTITASCPMNLQYFPMDRQLCHIEIESFGYTMRDIRYKWNEGPNSVGVSNEVSLPQFKVLGHRQRAMEISLTTGNYSRLACEIQFVRSMGYYLIQIYIPSGLIVIISWVSFWLNRNATPARVALGVTTVLTMTTLMSSTNAALPKISYVKSIDVYLGTCFVMVFASLLEYATVGYMAKRIQMRKQRFVAIQKIASEKKLVDCPPVGPHTTISRCPPSEVRFKVHDPKVHSKGGTLENTINGGRTNEEDNPPPPHILHPGKDISKLLGMT…
>Papilio_polytes_RDL2
GGGGMFGDVNISAILDSLSVSYDKRVRPNYGGPPVDVGVTMYVLSISSLSEVKMDFTLDFYFRQFWTDPRLAYKKRPGVETLSVGSEFIRNIWVPDTFFVNEKQSYFHIATTSNEFIRIHHSGSITRSIRLTITASCPMDLQYFPMDRQLCNIEIESFGYTMRDIRYKWNEGPNSVGVSSEVSLPQFKVLGHRQRAMEISLTTGNYSRLACEIQFVRSMGYYLIQIYIPSGLIVIISWVSFWLNRNATPARVSLGVTTVLTMTTLMSSTNAALPKISYVKSIDVYLGTCFVMVFASLLEYATVGYMAKRIQMRKQRFTAVQKIASEKKIGVDGPPAPPEPLPRPPSRSVRFKVHDPKAYSKGGTLESTINGARQPEEEPVPPPHLVHASKGINKLLGTT…
>phoebis_sennae_RDL1
----MFGDVNISAILDSFSISYDKRVRPNYGGPPVEVGVTMYVLSISSLSEVKMDFTLDFYFRQFWTDPRLAYKKRPGVETLSVGSEFIKNIWVPDTFFVNEKQSYFHIATTSNEFIRIHYSGSITRSIRLTITASCPMNLQYFPMDRQLCHIEIESFGYTMRDIRYKWNEGPNSVGVSSEVSLPQFKVLGHRQRAMEISLTTGNYSRLACEIQFVRSMGYYLIQIYIPSGLIVIISWVSFWLNRNATPARVALGVTTVLTMTTLMSSTNAALPKISYVKSIDVYLGTCFVMVFASLLEYATVGYMAKRIQMRKQRFMTIQKIASEKKMVDCPPVDSHTTIGRCPPSEVRFKVHDPKVHSKGGILENTINGGRNSEEESAPP-QLIQPGKDISKLLGMT…
>phoebis_sennae_RDL2
-GGGMFGDVNISAILDSLSVSYDKRVRPNYGGPPVDVGVTMYVLSISSLSEVKMDFTLDFYFRQFWTDPRLAYKKRPGVETLSVGSEFIRNIWVPDTFFVNEKQSYFHIATTSNEFIRIHHSGSITRSIRLTITASCPMDLQYFPMDRQLCNIEIESFGYTMRDIRYKWNEGPNSVGVSSEVSLPQFKVLGHRQRAMEISLTTGNYSRLACEIQFVRSMGYYLIQIYIPSGLIVIISWVSFWLNRNATPARVSLGVTTVLTMTTLMSSTNAALPKISYVKSIDVYLGTCFVMVFASLLEYATVGYMAKRIQMRKQRFTAVQKMAAEKKMHLDGPPGTSEPLPRPPSRSVRFKVHDPKAYSKGVSHENTINGARQPEEEIP--PHLLQASKSINKLLGTT…
>Pieris_rapae_RDL1
GGGGMFGDVNISAILDSFSISYDKRVRPNYGGPPVEVGVTMYVLSISSLSEVKMDFTLDFYFRQFWTDPRLAYKKRAGVETLSVGSEFIKNIWVPDTFFVNEKQSYFHIATTSNEFIRIHYSGSITRSIRLTITASCPMNLQYFPMDRQLCHIEIESFGYTMRDIRYKWNEGPNSVGVSSEVSLPQFKVLGHRQRAMEISLTTGNYSRLACEIQFVRSMGYYLIQIYIPSGLIVIISWVSFWLNRNATPARVALGVTTVLTMTTLMSSTNAALPKISYVKSIDVYLGTCFVMVFASLLEYATVGYMAKRIQMRKQRFMTIQKIASEKKMVDCPPDT-HTTIGRCPPSEVRFKVHDPKVHSKGGILENTINGGRNTEEENPPAPQLLPPGKDISKLLGMT…
>Pieris_rapae_RDL2
GGGGMFGDVNISAILDSLSVSYDKRVRPNYGGPPVDVGVTMYVLSISSLSEVKMDFTLDFYFRQFWTDPRLAYKKRPGVETLSVGSEFIRNIWVPDTFFVNEKQSYFHIATTSNEFIRIHHSGSITRSIRLTITASCPMDLQYFPMDRQLCNIEIESFGYTMRDIRYKWNEGPNSVGVSSEVSLPQFKVLGHRQRAMEISLTTGNYSRLACEIQFVRSMGYYLIQIYIPSGLIVIISWVSFWLNRNATPARVSLGVTTVLTMTTLMSSTNAALPKISYVKSIDVYLGTCFVMVFASLLEYATVGYMAKRIQMRKQRFTAVQKMAAEKKIIDGP-PGTS-PLPAPPSRSVRFKVHDPKAYSKGVTHENTINGARPPSEEEIPP-HLLQASKSINKLLGTT…
>calycopis_cecrops_RDL1
-GGGMFGDVNISAILDSFSISYDKRVRPNYGGPPVEVGVTMYVLSISSLSEVKMDFTLDFYFRQFWTDPRLAYKKRPGVETLSVGSEFIKNIWVPDTFFVNEKQSYFHIATTSNEFIRIHYSGSITRSIRLTITASCPMNLQYFPMDRQLCHIEIESFGYTMRDIRYKWNEGPNSVGVSSEVSLPQFKVLGHRQRAMEISLTTGNYSRLACEIQFVRSMGYYLIQIYIPSGLIVIISWVSFWLNRNATPARVALGVTTVLTMTTLMSSTNAALPKISYVKSIDVYLGTCFVMVFASLLEYATVGYMAKRIQMRKQRFVAIQKIASEKKMPECPPVGSHTTMGRCPPSEVRFKVHDPKVHSKGGTLENTINGGRGAEEENPPPAHILHPGKDISKLLGMT…
>calycopis_cecrops_RDL2
-GGGMFGDVNISAILDSLSVSYDKRVRPNYGGPPVDVGVTMYVLSISSLSEVKMDFTLDFYFRQFWTDPRLAYKKRPGVETLSVGSEFIRNIWVPDTFFVNEKQSYFHIATTSNEFIRIHHSGSITRSIRLTITASCPMDLQYFPMDRQLCNIEIESFGYTMRDIRYKWNEGPNSVGVSSEVSLPQFKVLGHRQRAMEISLTTGNYSRLACEIQFVRSMGYYLIQIYIPSGLIVIISWVSFWLNRNATPARVSLGVTTVLTMTTLMSSTNAALPKISYVKSIDVYLGTCFVMVFASLLEYATVGYMAKRIQMRKQRFTAVQKMAAEKKIVQGPEPMPPRPTPHT--QEVRFKMHDPKF-AKVSTLEHPVNGARPADAETGPP-HLIQA-KGINKLLGTT…
>Danaus_plexippus_RDL2
----MFGDVNISAILDSLSVSYDKRVRPNYGGPPVDVGVTMYVLSISSLSEVKMDFTLDFYFRQFWTDPRLAYKKRPGVETLSVGSEFIRNIWVPDTFFVNEKQSYFHIATTSNEFIRIHHSGSITRSIRLTITASCPMDLQYFPMDRQLCNIEIESFGYTMRDIRYKWNEGPNSVGVSSEVSLPQFKVLGHRQRAMEISLTTGNYSRLACEIQFVRSMGYYLIQIYIPSGLIVIISWVSFWLNRNATPARVSLGVTTVLTMTTLMSSTNAALPKISYVKSIDVYLGTCFVMVFASLLEYATVGYMAKRIQMRKQRFTAVQKMAAEKKMIDGA-PGPSEPLPAPPSRSVRFKIHDGK-YSRSSTLDSALNGGRGPEEEAVAP-HLIQASKSINKLLGAT…
>Danaus_plexippus_RDL1
----MFGDVNISAILDSFSISYDKRVRPNYGGPPVEVGVTMYVLSISSLSEVKMDFTLDFYFRQFWTDPRLAYKKRPGVETLSVGSEFIKNIWVPDTFFVNEKQSYFHIATTSNEFIRIHYSGSITRSIRLTITASCPMNLQYFPMDRQLCHIEIESFGYTMRDIRYKWNEGPNSVGVSSEVSLPQFKVLGHRQRAMEISLTTGNYSRLACEIQFVRSMGYYLIQIYIPSGLIVIISWVSFWLNRNATPARVALGVTTVLTMTTLMSSTNAALPKISYVKSIDVYLGTCFVMVFASLLEYATVGYMAKRIQMRKQRFVAIQKIASEKKLVDCPSIGPHTTLGRCPPSEVRFKVHDPKVHSKGGTLENTINGGGGAEEDNPPHSHILHPGKDISKLLGMT…
>heliconius_erato_demophoon_RDL2
GGGGMFGDVNISAILDSLSVSYDKRVRPNYGGPPVDVGVTMYVLSISSLSEVKMDFTLDFYFRQFWTDPRLAYKKRPGVETLSVGSEFIRNIWVPDTFFVNEKQSYFHIATTSNEFIRIHHSGSITRSIRLTITASCPMDLQYFPMDRQLCNIEIESFGYTMRDIRYKWNEGPNSVGVSSEVSLPQFKVLGHRQRAMEISLTTGNYSRLACEIQFVRSMGYYLIQIYIPSGLIVIISWVSFWLNRNATPARVSLGVTTVLTMTTLMSSTNAALPKISYVKSIDVYLGTCFVMVFASLLEYATVGYMAKRIQMRKQRFTAVQKMAAEKKLIDGA-PGPSGPLPAPPSRSVRFKFHDPKVNARGGPSTAPMPVNPPVDEEAA--AHLLQAAKGINKLLGTT…
>heliconius_erato_demophoon_RDL1
----MLHSVS-DSVLCVWHVS---------G-----VGYTMRD------------------IRYHWKD-----------GLLSVG--MSNEVQLPQFRVLGHRQSATVVTLTT--------------------------------------------VGYTMRDIRYKWNEGPNSVGVSSEVSLPQFKVLGHRQRAMEISLTTGNYSRLACEIQFVRSMGYYLIQIYIPSGLIVIISWVSFWLNRNATPARVALGVTTVLTMTTLMSSTNAALPKISYVKSIDVYLGTCFVMVFASLLEYATVGYMAKRIQMRKQRFVAIQKIASEKKVVDCPPLGSHTTLNRCPPSEVRFKVHDPKAHSKGGTLENTINGGRAGDEDNPPPPHILHPGKDITKLLGMT…
>heliconius_erato_lativitta_RDL2
-GGGMFGDVNISAILDSLSVSYDKRVRPNYGGPPVDVGVTMYVLSISSLSEVKMDFTLDFYFRQFWTDPRLAYKKRPGVETLSVGSEFIRNIWVPDTFFVNEKQSYFHIATTSNEFIRIHHSGSITRSIRLTITASCPMDLQYFPMD----------LGYTMRDIRYKWNEGPNSVGVSSEVSLPQFKVLGHRQRAMEISLTTGNYSRLACEIQFVRSMGYYLIQIYIPSGLIVIISWVSFWLNRNATPARVSLGVTTVLTMTTLMSSTNAALPKISYVKSIDVYLGTCFVMVFASLLEYATVGYMAKRIQMRKQRFTAVQKMAAEKKLIDGA-PGPSGPLPAPPSRSVRFKFHDPKVNARGGPSTAPMPVNPPVDEEAA--AHLLQAAKGINKLLGTT…
>heliconius_erato_lativitta_RDL1
GGGGMFGDVNISAILDSFSISYDKRVRPNYGGPPVEVGVTMYVLSISSLSEVKMDFTLDFYFRQFWTDPRLAYKKRPGVETLSVGSEFIKNIWVPDTFFVNEKQSYFHIATTSNEFIRIHYSGSITRSIRLTITASCPMNLQYFPMDRQLCHIEIESHGYTMRDIRYKWNEGPNSVGVSSEVSLPQFKVLGHRQRAMEISLTTGNYSRLACEIQFVRSMGYYLIQIYIPSGLIVIISWVSFWLNRNATPARVALGVTTVLTMTTLMSSTNAALPKISYVKSIDVYLGTCFVMVFASLLEYATVGYMAKRIQMRKQRFVAIQKIASEKKVVDCPPLGSHTTLNRCPPSEVRFKVHDPKAHSKGGTLENTINGGR--DEDNPPPPHILHPGKDITKLLGMT…
>junonia_coenia_RDL2
DNGSKEQSLNDTRV-------YDPSWKPNQGFTINNVLDDMHCLTLCSRLTAGCDFTLDFYFRQFWTDPRLAYKKRPGVETLSVGSEFIRNIWVPDTFFVNEKQSYFHIATTSNEFIRIHHSGSITRSIRLTITASCPMDLQYFPMDRQLCNIEIESFGYTMRDIRYKWNEGPNSVGVSSEVSLPQFKVLGHRQRAMEISLTTGNYSRLACEIQFVRSMGYYLIQIYIPSGLIVIISWVSFWLNRNATPARVSLGVTTVLTMTTLMSSTNAALPKISYVKSIDVYLGTCFVMVFASLLEYATVGYMAKRIQMRKQRFTAVQKMAAEKKMIDGA-PGPSVPLPAPPSRSVRFKVHDAKVYTKTGPLENTLNGTRAPAEEELPP-HLLQPPKGINKLLGTT…
>junonia_coenia_RDL1
------------------------------------------------------DFTLDFYFRQFWTDPRLAYKKRPGVETLSVGSEFIKNIWVPDTFFVNEKQSYFHIATTSNEFIRIHYSGSITRSIRLTITASCPMNLQYFPMDRQLCHIEIESFGYTMRDIRYKWNEGPNSVGVSSEVSLPQFKVLGHRQRAMEISLTTGNYSRLACEIQFVRSMGYYLIQIYIPSGLIVIISWVSFWLNRNATPARVALGVTTVLTMTTLMSSTNAALPKISYVKSIDVYLGTCFVMVFASLLEYATVGYMAKRIQMRKQRFVAIQKIASENKKPDCAPVGPHTTLSRCPPSEVRFKVHDPKVHSKGGTLENTINGSGGTDDENSPPSHLLHPGKDISKLLGMT…
>Heliconius_cydno_RDL1
GGGGMFGDVNISAILDSFSISYDKRVRPNYGGPPVEVGVTMYVLSISSLSEVKMDFTLDFYFRQFWTDPRLAYKKRPGVETLSVGSEFIKNIWVPDTFFVNEKQSYFHIATTSNEFIRIHYSGSITRSIRLTITASCPMNLQYFPMDRQLCHIEIESFGYTMRDIRYKWNEGPNSVGVSSEVSLPQFKVLGHRQRAMEISLTTGNYSRLACEIQFVRSMGYYLIQIYIPSGLIVIISWVSFWLNRNATPARVALGVTTVLTMTTLMSSTNAALPKISYVKSIDVYLGTCFVMVFASLLEYATVGYMAKRIQMRKQRFVAIQKIASEKKVVDCPPLGSHTTLNRCPPSEVRFKVHDPKAHSKGGTLENTINGGRAGDEDNPPPPHILHPGK---------…
>Heliconius_cydno_RDL2
-----------------------------------------------SVSEVLMDFTLDFYFRQFWTDPRLAYKKRPGVETLSVGSEFIRNIWVPDTFFVNEKQSYFHIATTSNEFIRIHHSGSITRSIRLTITASCPMDLQYFPMDRQLCNIEIESFGYTMRDIRYKWNEGPNSVGVSSEVSLPQFKVLGHRQRAMEISLTTGNYSRLACEIQFVRSMGYYLIQIYIPSGLIVIISWVSFWLNRNATPARVSLGVTTVLTMTTLMSSTNAALPKISYVKSIDVYLGTCFVMVFASLLEYATVGYMAKRIQMRKQRFTAVQKMAAEKKLDG--APGPSGPLPAPPSRSVRFKFHDPKVNARGGPSTAPMPVNV--DEEAA--AHLLQAAKGINKLLGTT…
>lerema_accius_RDL1
GGGGMFGDVNISAILDSFSISYDKRVRPNYGGPPVEVGVTMYVLSISSLSEVKMDFTLDFYFRQFWTDPRLAYKKRPGVETLSVGSEFIKNIWVPDTFFVNEKQSYFHIATTSNEFIRIHYSGSITRSIRLTITASCPMNLQYFPMDRQLCHIEIESFGYTMRDIRYKWNEGPNSVGVSSEVSLPQFKVLGHRQRAMEISLTTGNYSRLACEIQFVRSMGYYLIQIYIPSGLIVIISWVSFWLNRNATPARVALGVTTVLTMTTLMSSTNAALPKISYVKSIDVYLGTCFVMVFASLLEYATVGYMAKRIQMRKQRFVAIQKIASEKKMVDCPAVGPHTSTLRCPPSEVRFKVHDPKVHSKGGTLENTINGGRNTEEENPPPPHILHPGKDISKLLGMT…
>lerema_accius_RDL2
-GGGMFGDVNISAILDSLSVSYDKRVRPNYGGPPVDVGVTMYVLSISSLSEVKMDFTLDFYFRQFWTDPRLAYKKRPGVETLSVGSEFIRNIWVPDTFFVNEKQSYFHIATTSNEFIRIHHSGSITRSIRLTITASCPMDLQYFPMDRQLCNIEIESFGYTMRDIRYKWNEGPNSVGVSSEVSLPQFKVLGHRQRAMEISLTTGNYSRLACEIQFVRSMGYYLIQIYIPSGLIVIISWVSFWLNRNATPARVSLGVTTVLTMTTLMSSTNAALPKISYVKSIDVYLGTCFVMVFASLLEYATVGYMAKRIQMRKQRFTAVQKMAAEKKV--DGPPAPVEPLPRPPSRSVRFKVHDPKVYSKGGTLENTINGSRQPEEEAPPP-HLLHASKGINKLLGTT…
>plodia_interpunctella_RDL1
----MFGDVNISAILDSFSISYDKRVRPNYGGPPVEVGVTMYVLSISSLSEVKMDFTLDFYFRQFWTDPRLAYKKRTGVETLSVGSEFIKNIWVPDTFFVNEKQSYFHIATTSNEFIRIHYSGSITRSIRLTITASCPMNLQYFPMDRQLCHIEIESFGYTMRDIRYKWNEGPNSVGVSSEVSLPQFKVLGHRQRAMEISLTTGNYSRLACEIQFVRSMGYYLIQIYIPSGLIVIISWVSFWLNRNATPARVALGVTTVLTMTTLMSSTNAALPKISYVKSIDVYLGTCFVMVFASLLEYATVGYMAKRIQMRKQRFVAIQKIASEKKMVECPPVGPHTTLGRCPPSEVRFKVHDPKAHSKGGTLENTINGGRGAEEENPPPPHILHPGKDISKLLGMT…
>plodia_interpunctella_RDL2
------------MVIEVYAAC--KQMKANI--------------SCTGKSQ---DFTLDFYFRQFWTDPRLAYKKRTGVETLSVGSEFIRNIWVPDTFFVNEKQSYFHIATTSNEFIRIHHSGSITRSIRLTITASCPMDLQYFPMDRQLCNIEIESFGYTMRDIRYKWNEGPNSVGVSSEVSLPQFKVLGHRQRAMEISLTTGNYSRLACEIQFVRSMGYYLIQIYIPSGLIVIISWVSFWLNRNATPARVSLGVTTVLTMTTLMSSTNAALPKISYVKSIDVYLGTCFVMVFASLLEYATVGYMAKRIQMRKQRFTAVQKMAAEKKI-VIDPSGSSEPLPRPPKQEVRYKAHDPKAYSKGGTLENTINGSRQTDEEAPPA-HLLHASKGINKLLGTT…
>Amyelois_transitella_RDL1
GGGGMFGDVNISAILDSFSISYDKRVRPNYGGPPVEVGVTMYVLSISSLSEVKMDFTLDFYFRQFWTDPRLAYKKRTGVETLSVGSEFIKNIWVPDTFFVNEKQSYFHIATTSNEFIRIHYSGSITRSIRLTITASCPMNLQYFPMDRQLCHIEIESFGYTMRDIRYKWNEGPNSVGVSSEVSLPQFKVLGHRQRAMEISLTTGNYSRLACEIQFVRSMGYYLIQIYIPSGLIVIISWVSFWLNRNATPARVALGVTTVLTMTTLMSSTNAALPKISYVKSIDVYLGTCFVMVFASLLEYATVGYMAKRIQMRKQRFVAIQKIASEKKMVDCPPVGPHTTLGRCPPSEVRFKVHDPKAHSKGATLENTINGGRGAEEENPPPPHILHPGKDISKLLGMT…
>Amyelois_transitella_RDL2
GGGGMFGDVNISAILDSLSVSYDKRVRPNYGGPPVDVGVTMYVLSISSLSEVKMDFTLDFYFRQFWTDPRLAYKKRTGVETLSVGSEFIRNIWVPDTFFVNEKQSYFHIATTSNEFIRIHHSGSITRSIRLTITASCPMDLQYFPMDRQLCNIEIESFGYTMRDIRYKWNEGPNSVGVSSEVSLPQFKVLGHRQRAMEISLTTGNYSRLACEIQFVRSMGYYLIQIYIPSGLIVIISWVSFWLNRNATPARVSLGVTTVLTMTTLMSSTNAALPKISYVKSIDVYLGTCFVMVFASLLEYATVGYMAKRIQMRKQRFTAVQKIAAEKKIQIDGPPGPSEPLPLPPSRSVRYKAHDPKVYSKGGTLENTINGSRQPDEEAGPPPHLIHASKGINKLLGTT…
>Chilo_suppressalis_RDL1
GGGGMFGDVNISAILDSFSISYDKRVRPNYGGPPVEVGVTMYVLSISSLSEVKMDFTLDFYFRQFWTDPRLAYKKRTGVETLSVGSEFIKNIWVPDTFFVNEKQSYFHIATTSNEFIRIHYSGSITRSIRLTITASCPMNLQYFPMDRQLCHIEIESFGYTMRDIRYKWNEGPNSVGVSSEVSLPQFKVLGHRQRAMEISLTTGNYSRLACEIQFVRSMGYYLIQIYIPSGLIVIISWVSFWLNRNATPARVALGVTTVLTMTTLMSSTNAALPKISYVKSIDVYLGTCFVMVFASLLEYATVGYMAKRIQMRKQRFVAIQKIASEKKMVDCPPVGPHTTIGRCPPSEVRFKVHDPKAHSKGGTLENTINGGRGAEEENPPPPHILHPGKDISKLLGMT…
>Chilo_suppressalis_RDL2
GGGGMFGDVNISAILDSLSVSYDKRVRPNYGGPPVDVGVTMYVLSISSLSEVKMDFTLDFYFRQFWTDPRLAYKKRTGVETLSVGSEFIRNIWVPDTFFVNEKQSYFHIATTSNEFIRIHHSGSITRSIRLTITASCPMDLQYFPMDRQLCNIEIESFGYTMRDIRYKWNEGPNSVGVSSEVSLPQFKVLGHRQRAMEISLTTGNYSRLACEIQFVRSMGYYLIQIYIPSGLIVIISWVSFWLNRNATPARVSLGVTTVLTMTTLMSSTNAALPKISYVKSIDVYLGTCFVMVFASLLEYATVGYMAKRIQMRKQRFTAVQKMAAEKKMHIDGPPGTSEPLPRPPSRSVRFKVHDPKAYSKGGTLENTINGARQPEEDPAPPPHLLQASKGINKLLGTT…
>Ostrinia_furnacalis_RDL1
GGGGMFGDVNISAILDSFSISYDKRVRPNYGGPPVEVGVTMYVLSISSLSEVKMDFTLDFYFRQFWTDPRLAYKKRTGVETLSVGSEFIKNIWVPDTFFVNEKQSYFHIATTSNEFIRIHYSGSITRSIRLTITASCPMNLQYFPMDRQLCHIEIESFGYTMRDIRYKWNEGPNSVGVSSEVSLPQFKVLGHRQRAMEISLTTGNYSRLACEIQFVRSMGYYLIQIYIPSGLIVIISWVSFWLNRNATPARVALGVTTVLTMTTLMSSTNAALPKISYVKSIDVYLGTCFVMVFASLLEYATVGYMAKRIQMRKQRFVAIQKIASEKKMVDCPPVGPHTTLGRCPPSEVRFKVHDPKAHSKGGTLENTINGGRGAEEENPPPPHILHPGKDISKLLGMT…
>Ostrinia_furnacalis_RDL2
GGGGMFGDVNISAILDSLSVSYDKRVRPNYGGPPVDVGVTMYVLSISSLSEVKMDFTLDFYFRQFWTDPRLAYKKRIGVETLSVGSEFIRNIWVPDTFFVNEKQSYFHIATTSNEFIRIHHSGSITRSIRLTITASCPMDLQYFPMDRQLCNIEIESFGYTMRDIRYKWNEGPNSVGVSSEVSLPQFKVLGHRQRAMEISLTTGNYSRLACEIQFVRSMGYYLIQIYIPSGLIVIISWVSFWLNRNATPARVSLGVTTVLTMTTLMSSTNAALPKISYVKSIDVYLGTCFVMVFASLLEYATVGYMAKRIQMRKQRFTAVQKMAAEKKMIDGPPPAP--PLPLPPSRSVRFKVHDPKAYSKGGTLENTINGARQPEEEAVPPPHLLQASKGINKLLGTT…
>Drepana_arcuata_RDL2
AEGTEAHNMNISEILDSLSQNYDKRVRPNYGGPPVDVGVTMYVLSISSLSEVKMDFTLDFYFRQFWTDPRLAYDIKSGVETLSVGSEFIKNIWVPDTFFVNEKQSYFHIATTSNEFIRIHNSGSITRSIRLTITASCPMDLQYFPMDRQLCQIEVESFGYTMRDIRYKWNEGANSVGVSSEVSLPQFKVLGHRQRAMEISLTTGNYSRLACEIQFVRSMGYYLIQIYIPSGLIVIISWVSFWLNRNATPARVSLGVTTVLTMTTLMSSTNAALPKISYVKSIDVYLGTCFIMVFASLLEYATVGYMAKRIQMRKQKFTATQKTIFGNKAKTSGTSG---PVPQSPE--TRIKVCDPKPNSARGAPA-PVPAPR-FDEEAQMF-EMKLP-KSLNKLLGTT…
>Drepana_arcuata_RDL1
GGGGMFGDVNISAILDSFSISYDKRVRPNYGGPPVEVGVTMYVLSISSVSEVLMDFTLDFYFRQFWTDPRLAYKKRTGVETLSVGSEFIKNIWVPDTFFVNEKQSYFHIATTSNEFIRIHYSGSITRSIRLTITASCPMNLQYFPMDRQLCHIEIESFGYTMRDIRYKWNEGPNSVGVSSEVSLPQFKVLGHRQRAMEISLTTGNYSRLACEIQFVRSMGYYLIQIYIPSGLIVIISWVSFWLNRNATPARVALGVTTVLTMTTLMSSTNAALPKISYVKSIDVYLGTCFVMVFASLLEYATVGYMAKRIQMRKQRFVAMQKIASEKKVVDCPPVGPHTTMSRCPPSEVRFKVHDPKAHSKGGTLENTINGGRGAEEENSPPPHILHPGKDISKLLGMT…
>Helicoverpa_armigera_RDL2
GGGGMFGDVNISAILDSLSVSYDKRVRPNYGGPPVDVGVTMYVLSISSLSEVKMDFTLDFYFRQFWTDPRLAYKKRTGVETLSVGSEFIRNIWVPDTFFVNEKQSYFHIATTSNEFIRIHHSGSITRSIRLTITASCPMDLQYFPMDRQLCNIEIESFGYTMRDIRYKWNEGPNSVGVSSEVSLPQFKVLGHRQRAMEISLTTGNYSRLACEIQFVRSMGYYLIQIYIPSGLIVIISWVSFWLNRNATPARVSLGVTTVLTMTTLTSSTNAALPKISYVKSIDVYLGTCFVMVFASLLEYATVGYMAKRIQMRKQRFTAVQKMAAEKKMQIDGPPGSAEPVPRPPPPSVRFKVHDPKAYSKGGTLENTINGARPADEEAGPPPHLVHASKGINKLLGTT…
>Helicoverpa_armigera_RDL1
GGGGMFGDVNISAILDSFSISYDKRVRPNYGGPPVEVGVTMYVLSISSLSEVKMDFTLDFYFRQFWTDPRLAYKKRTGVETLSVGSEFIKNIWVPDTFFVNEKQSYFHIATTSNEFIRIHYSGSITRSIRLTITASCPMNLQYFPMDRQLCHIEIESFGYTMRDIRYKWNEGPNSVGVSSEVSLPQFKVLGHRQRAMEISLTTGNYSRLACEIQFVRSMGYYLIQIYIPSGLIVIISWVSFWLNRNATPARVALGVTTVLTMTTLMSSTNAALPKISYVKSIDVYLGTCFVMVFASLLEYATVGYMAKRIQMRKQRFVAIQKIASEKKIVDCPPVGPHTTLGRCPPSEVRFKVHDPKAHSKGGTLENTINGGRGAEEENPPPPHILHPGKDISKLLGMT…
>Helicoverpa_armigera_RDL3
----MLSLCSVCSMLYSVHVRLACSTVTSWRGSPLILQLAL---------SLPQDFTLDFYFRQFWTDPRLAYKKRAGVETLSVGSEFIRNIWVPDTFFVNEKQSYFHTATTSNEFIRIHHSGSITRSIRLTITASCPMNLQYFPMDRQLCHIEIESFGYTMRDIRYKWNEGPNSVGVSNEVSLPQFKVLGHRQRAMEISLTTGNYSRLACEIQFVRSMGYYLIQIYIPSGLIVIISWVSFWLNRNATPARVQLGVTTVLTMTTLMSSTNAALPKISYVKSIDVYLGTCFVMVFTSLLEYATVGYMSKRIQMRKQRFVAIQKIMSEKKIAECAPPWGHSSLGRGPPQEVRYKVRDPKAHSKGGTLESSI-------EDAPPPLHALQPTKDYGKFLGMT…
>Spodoptera_exigua_RDL1
---------------------------PNYGGPPVEVGVTMYVLSISSLSEVKMDFTLDFYFRQFWTDPRLAYKKRTGVETLSVGSEFIKNIWVPDTFFVNEKQSYFHIATTSNEFIRIHYSGSITRSIRLTITASCPMNLQYFPMDRQLCHIEIESFGYTMRDIRYKWNEGPNSVGVSSEVSLPQFKVLGHRQRAMEISLTTGNYSRLACEIQFVRSMGYYLIQIYIPSGLIVIISWVSFWLNRNATPARVALGVTTVLTMTTLMSSTNAALPKISYVKSIDVYLGTCFVMVFASLLEYATVGYMAKRIQMRKQRFVAIQKIASEKKIVDCPPVGPHTTLSRCPPSEVRFKVHDPKAHSKGGTLENTINGGRGAEEENPPPPHILHPGKDISKLLGMT…
>Spodoptera_exigua_RDL2
------------------------------------------------------------------------------------------------------------------------HSGSITRSIRLTITASCPMDLQYFPMDRQLCNIEIESFGYTMRDIRYKWNEGPNSVGVSSEVSLPQFKVLGHRQRAMEISLTTGNYSRLACEIQFVRSMGYYLIQIYIPSGLIVIISWVSFWLNRNATPARVSLGVTTVLTMTTLMSSTNAALPKISYVKSIDVYLGTCFVMVFASLLEYATVGYMAKRIQMRKQRFTAVQKMAAEKKMQIDGPPGTSEPLPPPPSRSVRFKVHDPKAYSKGGTLENTINGSRQPDEEAGPPPHLIHASKGINKLLGTT…
>Spodoptera_exigua_RDL3
-------------MLSSSVRH----------APP---------------------------------------RPRPAPAT------------------------------------RLRPVRDATRD-RLDLPAPYA----------SYCAA----VGYTMRDIRYKWNEGPNSVGVSNEVSLPQFKVLGHRQRAMEISLTTGNYSRLACEIQFVRSMGYYLIQIYIPSGLIVIISWVSFWLNRNATPARVQLGVTTVLTMTTLMSSTNAALPKISYVKSIDVYLGTCFVMVFTSLLEYATVGYMSKRIQMRKQRFVAIQKIMSEKKMAECAAPWPPPPLGAPPPRHVRYKVRDPKAHSKGATLESSL-------EDNPPSLHTLHPTKDYGKFLGMT…
>Bombyx_mandarina_RDL1
GGGGMFGDVNISAILDSFSISYDKRVRPNYGGPPVEVGVTMYVLSISSLSEVKMDFTLDFYFRQFWTDPRLAYKKRTGVETLSVGSEFIKNIWVPDTFFVNEKQSYFHIATTSNEFIRIHYSGSITRSIRLTITASCPMNLQYFPMDRQLCHIEIESFGYTMRDIRYKWNEGPNSVGVSSEVSLPQFKVLGHRQRAMEISLTTGNYSRLACEIQFVRSMGYYLIQIYIPSGLIVIISWVSFWLNRNATPARVALGVTTVLTMTTLMSSTNAALPKISYVKSIDVYLGTCFVMVFASLLEYATVGYMAKRIQMRKQRFVAIQKIASEKKLPECPPVGPHTTLSRCPPSEVRFKVHDPKAHSKGGTLENTINGGRGADEENPGP-HPIHPGKDISKLLGMT…
>Bombyx_mandarina_RDL2
GGGGMFGDVNISAILDSLSVSYDKRVRPNYGGPPVDVGVTMYVLSISSLSEVKMDFTLDFYFRQFWTDPRLAYKKRTGVETLSVGSEFIRNIWVPDTFFVNEKQSYFHIATTSNEFIRIHHSGSITRSIRLTITASCPMDLQYFPMDRQLCNIEIESFGYTMRDIRYKWNEGPNSVGVSSEVSLPQFKVLGHRQRAMEISLTTGNYSRLACEIQFVRSMGYYLIQIYIPSGLIVIISWVSFWLNRNATPARVSLGVTTVLTMTTLMSSTNAALPKISYVKSIDVYLGTCFVMVFASLLEYATVGYMAKRIQMRKQRFTAVQKMAVEKKIQIDGPPGPSEPLPLPPSRSGRFKAHDSKSYSKGSTLENTINGARQPDEEAGGQPQLI-PSKGINKLLGTT…
>Bombyx_mandarina_RDL3
GGGGMFGDVNISAILDSFSISYDKRVRPNYGGPPVEVGITMYVLSISSLSEVHMDFTLDFYFRQFWTDPRLAYKKRPGVETLSVGSEFIKNIWVPDTFFVNEKQSYFHIATTSNEFIRIHHSGSITRSIRLTITASCPMNLQYFPMDRQLCHIEIESFGYTMRDIRYKWNEGPNSVGVSKEVSLPQFKVLGHRQRAMEISLTTGNYSRLACEIQFVRSMGYYLIQIYIPSGLIVIISWVSFWLNRNATPARVQLGVTTVLTMTTLMSSTNAALPKISYVKSIDVYLGTCFVMVFTSLLEYATVGYMSKRIQMRKQRFITIQKIMAEKKMTECPPPWPHTSLNRYPPQEVRYKVRDPKAHSKGGTLENTISRSRNIEGDAAPVMHPLHPGKDIGKFLGMT…
>Bombyx_mori_RDL1
GGGGMFGDVNISAILDSFSISYDKRVRPNYGGPPVEVGVTMYVLSISSLSEVKMDFTLDFYFRQFWTDPRLAYKKRTGVETLSVGSEFIKNIWVPDTFFVNEKQSYFHIATTSNEFIRIHYSGSITRSIRLTITASCPMNLQYFPMDRQLCHIEIESFGYTMRDIRYKWNEGPNSVGVSSEVSLPQFKVLGHRQRAMEISLTTGNYSRLACEIQFVRSMGYYLIQIYIPSGLIVIISWVSFWLNRNATPARVALGVTTVLTMTTLMSSTNAALPKISYVKSIDVYLGTCFVMVFASLLEYATVGYMAKRIQMRKQRFVAIQKIASEKKLPECPPVGPHTTLSRCPPSEVRFKVHDPKAHSKGGTLENTINGGRGADEENPGP-HPIHPGKDISKLLGMT…
>Bombyx_mori_RDL2
GGGGMFGDVNISAILDSLSVSYDKRVRPNYGGPPVDVGVTTYVLSISSLSEVKMDYTLDFYFRQFWTDPRLAYKKRTGVETLSVGSEFIRNIWVPDTFFVNEKQSYFHIATTSNEFIRIHHSGSITRSIRLTITASCPMDLQYFPMDRQLCNIEIESFGYTMRDIRYKWNEGPNSVGVSSEVSLPQFKVLGHRQRAMEISLTTGNYSRLACEIQFVRSMGYYLIQIYIPSGLIVIISWVSFWLYRNATPARVSLGVTTVLTMTTLMSSTNAALPKISYVKSIDVYLGTCFVMVFASLLEYATVGYMAKRIQMRKQRFTAVQKMAVEKKIQIDGPPGPSEPLPRPPSRSGRFKAHDSKSYSKGSTLENTINGARQPDEEGGQP-QLI-PSKGINKLLGTT…
>Bombyx_mori_RDL3
GGGGMFGDVNISAILDSFSISYDKRVRPNYGGPPVEVGVTMYVLSISSVSEVLMDFTLDFYFRQFWTDPRLAYKKRPGVETLSVGSEFIKNIWVPDTFFVNEKQSYFHIATTSNEFIRIHHSGSITRSIRLTITASCPMNLQYFPMDRQLCHIEIESFGYTMRDIVYVWKDGASSVGMSSEVQLPQFRVLGHRQRATVVTLSTGNYSRLACEIQFVRSMGYYLIQIYIPSGLIVIISWVSFWLNRNATPARVQLGVTTVLTMTTLMSSTNAALPKISYVKSIDVYLGTCFVMVFTSLLEYATVGYMSKRIQMRKQRFITIQKIMAEKKMTECPPPWPHTSLNRYPPQEVRYKVRDPKAHSKGGTLENTISRSRNIEGDAAPVMHPLHPGKDIGKFLGMT…
>Manduca_sexta_RDL2
GGGGMFGDVNISAILDSLSVSYDKRVRPNYGGPPVDVGVTMYVLSISSLSEVKMDFTLDFYFRQFWTDPRLAYKKRTGVETLSVGSEFIRNIWVPDTFFVNEKQSYFHIATTSNEFIRIHHSGSITRSIRLTITASCPMDLQYFPMDRQLCNIEIESFGYTMRDIRYKWNEGPNSVGVSSEVSLPQFKVLGHRQRAMEISLTTGNYSRLACEIQFVRSMGYYLIQIYIPSGLIVIISWVSFWLNRNATPARVSLGVTTVLTMTTLMSSTNAALPKISYVKSIDVYLGTCFVMVFASLLEYATVGYMAKRIQMRKQRFTAVQKMAAEKKMQIDGPPGTSEPLPRPPSRSVRFKVHDPKAYSKGGTLENTINGARQPDEEAGPPPHLLHASKGINKLLGTT…
>Manduca_sexta_RDL1
GGGGMFGDVNISAILDSFSISYDKRVRPNYGGPPVEVGVTMYVLSISSLSEVKMDFTLDFYFRQFWTDPRLAYKKRTGVETLSVGSEFIKNIWVPDTFFVNEKQSYFHIATTSNEFIRIHYSGSITRSIRLTITASCPMNLQYFPMDRQLCHIEIESFGYTMRDIRYKWNEGPNSVGVSSEVSLPQFKVLGHRQRAMEISLTTGNYSRLACEIQFVRSMGYYLIQIYIPSGLIVIISWVSFWLNRNATPARVALGVTTVLTMTTLMSSTNAALPKISYVKSIDVYLGTCFVMVFASLLEYATVGYMAKRIQMRKQRFVAIQKIASEKKMVDCPPVGPHTTLSRCPPSEVRFKVHDPKAHSKGGTLENTINGGRGADEENPPPPHLLHPGKDISKLLGMT…
>Manduca_sexta_RDL3
GGGGMFGDVNISAILDSFSISYDKRVRPNYGGPPVEVGVTMYVLSISSLSEVQMDFTLDFYFRQFWTDPRLAYKKRPGVETLSVGSEFIKNIWVPDTFFVNEKQSYFHIATTSNEFIRIHHSGSITRSIRLTITASCPMNLQYFPMDRQLCHIEIESFGYTMRDIRYKWNEGPNSVGVSNEVSLPQFKVLGHRQRAMEISLTTGNYSRLACEIQFVRSMGYYLIQIYIPSGLIVIISWVSFWLNRNATPARVQLGVTTVLTMTTLMSSTNAALPKISYVKSIDVYLGTCFVMVFTSLLEYATVGYMSKRIQMRKQRFVAIQKIMSEKKLVDCPPPWPHTTLSRCPPQEVRYKVRDPKAHSKGGTLENTINRSRGIEEESLPA-HPLQPGKDIGKFLGMT…
>Antheraea_yamamai_RDL1
GGGGMFGDVNISAILDSFSISYDKRVRPNYGGPPVEVGVTMYVLSISSLSEVKMDFTLDFYFRQFWTDPRLAYKKRTGVETLSVGSEFIKNIWVPDTFFVNEKQSYFHIATTSNEFIRIHYSGSITRSIRLTITASCPMNLQYFPMDRQLCHIEIESFGYTMRDIRYKWNEGPNSVGVSSEVSLPQFKVLGHRQRAMEISLTTGNYSRLACEIQFVRSMGYYLIQIYIPSGLIVIISWVSFWLNRNATPARVALGVTTVLTMTTLMSSTNAALPKISYVKSIDVYLGTCFVMVFASLLEYATVGYMAKRIQMRKQRFVAIQKIASEKKLVDCPPVGPHTSLGRCPPSEVRFKVHDPKAHSKGGSLENTINGGRGTDEENPPPPHLLHPGKDISKLLGMT…
>Antheraea_yamamai_RDL2
----MFGDVNISAILDSLSVSYDKRVRPNYGGPPVDVGVTMYVLSISSLSEVKMDFTLDFYFRQFWTDPRLAYKKRTGVETLSVGSEFIRNIWVPDTFFVNEKQSYFHIATTSNEFIRIHHSGSITRSIRLTITASCPMDLQYFPMDRQLCNIEIESFGYTMRDIRYKWNEGPNSVGVSSEVSLPQFKVLGHRQRAMEISLTTGNYSRLACEIQFVRSMGYYLIQIYIPSGLIVIISWVSFWLNRNATPARVSLGVTTVLTMTTLMSSTNAALPKISYVKSIDVYLGTCFVMVFASLLEYATVGYMAKRIQMRKQRFTAVQKMAAEKKMQLEGPPGTSEPIPIPPPRTIRYKVHDPKAYSKGGSLENTINGSRQPDEEAGPPPHLIHASKGINKLLGTT…
>Antheraea_yamamai_RDL3
GGGGMFGDVNISAILDSFSISYDKRVRPNYGGPPVEVGVTMYVLSISSVSEVLMDFTLDFYFRQFWTDPRLAYKKRPGVETLSVGSEFIKNIWVPDTFFVNEKQSYFHIATTSNEFIRIHHSGSITRSIRLTITASCPMNLQYFPMDRQLCHIEIESFGYTMRDIRYKWNEGPNSVGVSNEVSLPQFKVLGHRQRAMEISLTTGNYSRLACEIQFVRSMGYYLIQIYIPSGLIVIISWVSFWLNRNATPARVQLGVTTVLTMTTLMSSTNAALPKISYVKSIDVYLGTCFVMVFTSLLEYATVGYMSKRIQMRKQRFMFIQKIMAEKKITDCPPPWPHTSLSRCPPSEVRYKVRDPKAHSKGGTLENTINRSRGIEEDSSPSVHPLNPKKDASKFLGMT…
>Bemisia_tabaci_RDL1
-GGGMYGDVNISAILDSFSVSYDKRVRPNYGGPPVEVGVTMYVLSISSLSEVKMDFTLDFYFRQFWTDPRLAFQKRPGVETLSVGSEFIKNIWVPDTFFVNEKQSYFHIATTSNEFIRIHHSGSITRSIRLTITASCPMNLQYFPMDRQLCHIEIESFGYTMRDIRYKWNEGPNSVGVSNEVSLPQFKVLGHRQRAMEISLTTGNYSRLACEIQFVRSMGYYLIQIYIPSGLIVIISWVSFWLNRNATPARVALGVTTVLTMTTLMSSTNAALPKISYVKSIDVYLGTCFVMVFASLLEYATVGYMAKRIQMRKNRFMAIQKLQADKKGHVSGVGGVQGPKEQYPRNSVRYKVHDPKAHFKGGTLENTINGRA--DEEAAPAQHLIHPNKDINKLYGIT…
>Heteropsylla_cubana_RDL1
-GGSMFGDVNISAILDSFSVSYDKRVRPNYGGPPVEVGVTMYVLSISSVSEVLMDFTLDFYFRQFWTDPRLAFRQRPGVETLSVGSDFIKNIWVPDTFFVNEKQSYFHVATTSNEFIRIHHSGSITRSIRLTITASCPMNLQYFPMDRQLCQIEIESFGYTMRDIRYKWNEGPNSVGVSNEVSLPQFKVLGHRQKALEISLTTGNYSRLACEIQFVRSMGYYLIQIYIPSSLIVTISWVSFWINRNATPARVALGVTTVLTMTTLMSSTNAALPKISYVKSIDVYLGTCFVMVFASLLEYATVGYMAKRIQMRKNRFMAIQKVAEQKKTEAVGHPG---PIGHAPPPHAGHGVRTP----------------------IPPGSHHSHHG-------G--…
>Acyrthosiphon_pisum_RDL1
-GGGMFGDVNISAILDSFSLSYDKRVRPNYGGTPIEVGVTMYVLSISSLSEVKMDFTLDFYFRQFWTDPRLAFTKRPGVETLSVGSEFIKNIWVPDTFFVNEKQSYFHIATTSNEFIRIHHSGSITRSIRLTITASCPMNLQYFPMDRQLCHIEIESFGYTMRDIRYKWNEGPNSVGVSNEVSLPQFKVLGHRQRAMEISLTTGNYSRLACEIQFVRSMGYYLIQIYIPSGLIVIISWVSFWLNRNATPARVALGVTTVLTMTTLMSSTNAALPKISYVKSIDVYLGTCFVMVFASLLEYATVGYMAKRIQMRKNRFLAIQKIAEQKKGDTLGHGHSHGHGGHAHRQTVRFKAHDPKNYLKGGSLENTINGR--GDDDCNPPQHVMHPSKDINKLYGIT…
>Acyrthosiphon_pisum_RDL2
--ASMYGDVNISAILDSFSGSYDKRVRPNYGGTPVEVGVTMYVLSISSLSEVQMDFTLDFYFRQFWTDPRLAFTKRPGVETLSVGSEFIKNIWVPDTFFVNEKQSYFHIATTSNEFIRIHHSGSITRSIRLTITASCPMNLQYFPMDRQLCHIEIESFGYTMRDIRYKWNKGPNSVGVSNEVSLPQFKVLGHRQRAMEISLTTGNYSRLACEIQFVRSMGYYLIQIYIPSGLIVIISWVSFWLNRCATPARVSLGVTTVLTMTTLMSSTNAALPKISYVKSIDVYLGTCFVMVFASLLEYATVGYMAKRIQMRKNRFLAIQKIAEQKKGDGHSHAHPHGHMGHTPRQTVRFKAHDPKNYLKGGSLENTINGR-GDDDNITPIQHVMHPNKDINKLYGIT…
>Aphis_glycines_RDL1
----------------------------------------MYVLSISSVSEVLMDFTLDFYFRQFWTDPRLAFTKRPGVETLSVGSEFIKNIWVPDTFFVNEKQSYFHIATTSNEFIRIHHSGSITRSIRLTITASCPMNLQYFPMDRQLCHIEIESFGYTMRDIRYKWNEGPNSVGVSNEVSLPQFKVLGHRQRAMEISLTTGNYSRLACEIQFVRSMGYYLIQIYIPSGLIVIISWVSFWLNRNATPARVALGVTTVLTMTTLMSSTNAALPKISYVKSIDVYLGTCFVMVFASLLEYATVGYMAKRIQMRKNRFLAIQKMAEQKKSDTLSHAHSHGHSSHLPRQAVRFKSHDSKTYLKGGSLENTINGR--GDDDCNQPQHVMHPNKDINKLYGIT…
>Aphis_glycines_RDL2
--ASMFGDVNISAILDSFSGSYDKRVRPNYGGTPVEVGVTMYVLSISSLSEVQMDFTLDFYFRQFWTDPRLAFTKRQGVETLSVGSEFIKNIWVPDTFFVNEKQSYFHIATTSNEFIRIHHSGSITRSIRLTITASCPMNLQYFPMDRQLCHIEIESFGYTMRDIRYKWNKGPNSVGVSNEVSLPQFKVLGHRQRAMEISLTTGNYSRLACEIQFVRSMGYYLIQIYIPSGLIVIISWVSFWLNRCATPARVSLGVTTVLTMTTLMSSTNAALPKISYVKSIDVYLGTCFVMVFASLLEYATVGYMAKRIQMRKNRFLAIQKIAEQKKGDGHSHA-PHGHMSHMPRQTVRFKGHDTKNYLKSGSLDNTINGR-GDDDNITPIQHVLHPNKDINKLYGIT…
>Eriosoma_lanigerum_RDL2
------------------------------MHLPLK-------LYITVLDETFFDFTLDFYFRQFWTDPRLAFTKRPGVETLSVGSEFIKNIWVPDTFFVNEKQSYFHIATTSNEFIRIHHSGSITRSIRLTITASCPMNLQYFPMDRQLCRIEIESFGYTMRDIRYKWNKGPNSVGVSNEVSLPQFKVLGHRQRAMEISLTTGNYSRLACEIQFVRSMGYYLIQIYIPSGLIVIISWVSFWLNRCATPARVSLGVTTVLTMTTLMSSTNAALPKISYVKSIDVYLGTCFVMVFASLLEYATVGYMAKRIQMRKNRFLAIQKIAEQKKGDGHSHSHPHGHMSHTPRQTVRFKAHDPKNYLKGGSLENTINGR-GDDDNTPPPQHVMHPNKDINKMYGIT…
>Eriosoma_lanigerum_RDL1
-----------------------------MG------------LTQTYVRVCRA--RLDFYFRQFWTDPRLAFTKRPGVETLSVGSEFIKNIWVPDTFFVNEKQSYFHIATTSNEFIRIHHSGSITRSIRLTITASCPMNLQYFPMDRQLCRIEIESFGYTMRDIRYKWNEGPNSVGVSNEVSLPQFKVLGHRQRAMEISLTTGNYSRLACEIQFVRSMGYYLIQIYIPSGLIVIISWVSFWLNRNATPARVALGVTTVLTMTTLMSSTNAALPKISYVKSIDVYLGTCFVMVFASLLEYATVGYMAKRIQMRKNRFLAIQKIAEQKKGDAHGHGHVSGHGGHAHRQTVRFKAHDPKNYLKGGSLENTINGR-GDDDNTPPPQHVMHPNKDINKLYGIT…
>Myzus_persicae_RDL1
-GGGMFGDVNISAILDSFSLSYDKRVRPNYGGTPIEVGVTMYVLSISSLSEVKMDFTLDFYFRQFWTDPRLAFTKRPGVETLSVGSEFIKNIWVPDTFFVNEKQSYFHIATTSNEFIRIHHSGSITRSIRLTITASCPMNLQYFPMDRQLCHIEIESFGYTMRDIRYKWNEGPNSVGVSNEVSLPQFKVLGHRQRAMEISLTTGNYSRLACEIQFVRSMGYYLIQIYIPSGLIVIISWVSFWLNRNATPARVALGVTTVLTMTTLMSSTNAALPKISYVKSIDVYLGTCFVMVFASLLEYATVGYMAKRIQMRKNRFLAIQKIAEQKKGDTLGHGHSHGHGGHSHRQTVRFKAHDPKNYLKGGSLENTINGRG--DDDCNPPQHVMHPSKDINKLYGIT…
>Myzus_persicae_RDL2
--ASMYGDVNISAILDSFSGSYDKRVRPNYGGTPVEVGVTMYVLSISSLSEVQMDFTLDFYFRQFWTDPRLAFTKRPGVETLSVGSEFIKNIWVPDTFFVNEKQSYFHIATTSNEFIRIHHSGSITRSIRLTITASCPMNLQYFPMDRQLCHIEIESFGYTMRDIRYKWNKGPNSVGVSNEVSLPQFKVLGHRQRAMEISLTTGNYSRLACEIQFVRSMGYYLIQIYIPSGLIVIISWVSFWLNRCATPARVSLGVTTVLTMTTLMSSTNAALPKISYVKSIDVYLGTCFVMVFASLLEYATVGYMAKRIQMRKNRFLAIQKIAEQKKGDGHSHSHPHGHMGHTPRQTVRFKAHDPKNYLKGGSLENTINGR-GDDDNITPIQHVMHPNKDINKLYGIT…
>Pentalonia_nigronervosa_RDL1
----------------------------------------MYVLSISSVSEVLMDFTLDFYFRQFWTDPRLAFTKRPGVETLSVGSEFIKNIWVPDTFFVNEKQSYFHIATTSNEFIRIHHSGSITRSIRLTITASCPMNLQYFPMDRQLCHIEIESFGYTMRDIRYKWNEGPNSVGVSNEVSLPQFKVLGHRQRAMEISLTTGNYSRLACEIQFVRSMGYYLIQIYIPSGLIVIISWVSFWLNRNATPARVALGVTTVLTMTTLMSSTNAALPKISYVKSIDVYLGTCFVMVFASLLEYATVGYMAKRIQMRKNRFLAIQKIAEQKKVDTLGHGHSHGHGGHAPRQTVRFKAHDPKNYLKGGSLENTINGR--GDDDCNPPQHVMHPNKDINKLYGIT…
>Pentalonia_nigronervosa_RDL2
----------------------------------------MYVLSISSVSEVLMDFTLDFYFRQFWTDPRLAFTKRPGVETLSVGSEFIKNIWVPDTFFVNEKQSYFHIATTSNEFIRIHHSGSITRSIRLTITASCPMNLQYFPMDRQLCHIEIESFGYTMRDIRYKWNKGPNSVGVSNEVSLPQFKVLGHRQRAMEISLTTGNYSRLACEIQFVRSMGYYLIQIYIPSGLIVIISWVSFWLNRCATPARVSLGVTTVLTMTTLMSSTNAALPKISYVKSIDVYLGTCFVMVFASLLEYATVGYMAKRIQMRKNRFLAIQKIAEQKKGDGHSHGHPHGHMGHTPRQTVRFKAHDPKNYLKGGSLENTINGR-GDDDNITPIQHVMHPNKDINKLYGIT…
>Rhopalosiphum_maidis_RDL2
--ASMFGDVNISAILDSFSGSYDKRVRPNYGGTPVEVGVTMYVLSISSLSEVQMDFTLDFYFRQFWTDPRLAFTKRQGVETLSVGSEFIKNIWVPDTFFVNEKQSYFHIATTSNEFIRIHHSGSITRSIRLTITASCPMNLQYFPMDRQLCHIEIESFGYTMRDIRYKWNKGPNSVGVSNEVSLPQFKVLGHRQRAMEISLTTGNYSRLACEIQFVRSMGYYLIQIYIPSGLIVIISWVSFWLNRCATPARVSLGVTTVLTMTTLMSSTNAALPKISYVKSIDVYLGTCFVMVFASLLEYATVGYMAKRIQMRKNRFLAIQKIAEQKKVDGHSHAHPHGHMSHMPRQTVRFKAHDPKNYLKGGSLENTINGR-GDDDNITPIQHVMHPNKDINKLYGIT…
>Rhopalosiphum_maidis_RDL1
GGGGMFGDVNISAILDSFSLSYDKRVRPNYGGTPIEVGVTMYVLSISSLSEVKMDFTLDFYFRQFWTDPRLAFTKRQGVETLSVGSEFIKNIWVPDTFFVNEKQSYFHIATTSNEFIRIHHSGSITRSIRLTITASCPMNLQYFPMDRQLCHIEIESFGYTMRDIRYKWNEGPNSVGVSNEVSLPQFKVLGHRQRAMEISLTTGNYSRLACEIQFVRSMGYYLIQIYIPSGLIVIISWVSFWLNRNATPARVALGVTTVLTMTTLMSSTNAALPKISYVKSIDVYLGTCFVMVFASLLEYATVGYMAKRIQMRKNRFLAIQKIAEQKKGDAHAHLHSHGHSGHLPRQAVRFKAHDSKNYLKGGSLENTINGR--GDDDCNPLQHVMHPNKDINKLYGIT…
>Rhopalosiphum_padi_RDL1
GGGGMFGDVNISAILDSFSLSYDKRVRPNYGGTPIEVGVTMYVLSISSLSEVKMDFTLDFYFRQFWTDPRLAFTKRQGVETLSVGSEFIKNIWVPDTFFVNEKQSYFHIATTSNEFIRIHHSGSITRSIRLTITASCPMNLQYFPMDRQLCHIEIESFGYTMRDIRYKWNEGPNSVGVSNEVSLPQFKVLGHRQRAMEISLTTGNYSRLACEIQFVRSMGYYLIQIYIPSGLIVIISWVSFWLNRNATPARVALGVTTVLTMTTLMSSTNAALPKISYVKSIDVYLGTCFVMVFASLLEYATVGYMAKRIQMRKNRFLAIQKIAEQKKGDAHAHSHSHGHGGHLPRQAVRFKAHDSKNYLKGGSLENTINGR-G-DDDCNPLQHVMHPNKDINKLYGIT…
>Rhopalosiphum_padi_RDL2
----------------------------------------MYVLSISSLSEVQMDFTLDFYFRQFWTDPRLAFTKRQGVETLSVGSEFIKNIWVPDTFFVNEKQSYFHIATTSNEFIRIHHSGSITRSIRLTITASCPMNLQYFPMDRQLCHIEIESFGYTMRDIRYKWNKGPNSVGVSNEVSLPQFKVLGHRQRAMEISLTTGNYSRLACEIQFVRSMGYYLIQIYIPSGLIVIISWVSFWLNRCATPARVSLGVTTVLTMTTLMSSTNAALPKISYVKSIDVYLGTCFVMVFASLLEYATVGYMAKRIQMRKNRFLAIQKIAEQKKGDGHSHAHPHGHMSHMPRQTVRFKAHDPKNYLKGGSLENTINGR-GDDDNITPIQHVMHPNKDINKLYGIT…
>Uroleucon_ambrosiae_RDL1
-GGGMFGDVNISAILDSFSLSYDKRVRPNYGGTPIEVGVTMYVLSISSLSEVKMDFTLDFYFRQFWTDPRLAFTKRPGVETLSVGSEFIKNIWVPDTFFVNEKQSYFHIATTSNEFIRIHHSGSITRSIRLTITASCPMNLQYFPMDRQLCHIEIESFGYTMRDIRYKWNEGPNSVGVSNEVSLPQFKVLGHRQRAMEISLTTGNYSRLACEIQFVRSMGYYLIQIYIPSGLIVIISWVSFWLNRNATPARVALGVTTVLTMTTLMSSTNAALPKISYVKSIDVYLGTCFVMVFASLLEYATVGYMAKRIQMRKNRFLAIQKIAEQKKGDTLGHGHSHGHGGHAHRQTVRFKAHDPKNYLKGGSLENTINGR--GDDDCNPPQHVMHPSKDINKLYGIT…
>Uroleucon_ambrosiae_RDL2
--ASMYGDVNISAILDSFSGSYDKRVRPNYGGTPVEVGVTMYVLSISSLSEVQMDFTLDFYFRQFWTDPRLAFTKRPGVETLSVGSEFIKNIWVPDTFFVNEKQSYFHIATTSNEFIRIHHSGSITRSIRLTITASCPMNLQYFPMDRQLCHIEIESFGYTMRDIRYKWNKGPNSVGVSNEVSLPQFKVLGHRQRAMEISLTTGNYSRLACEIQFVRSMGYYLIQIYIPSGLIVIISWVSFWLNRCATPARVSLGVTTVLTMTTLMSSTNAALPKISYVKSIDVYLGTCFVMVFASLLEYATVGYMAKRIQMRKNRFLAIQKIAEQKKGDSHSHPHQHGHMGHTPRQTVRFKAHDPKNYLKGGSLENTINGR-GDDDNITPIQHVMHPNKDINKLYGIT…
>Schizaphis_graminum_RDL1
GGGGMFGDVNISAILDSFSLSYDKRVRPNYGGTPIEVGVTMYVLSISSLSEVKMDFTLDFYFRQFWTDPRLAFTKRQGVETLSVGSEFIKNIWVPDTFFVNEKQSYFHIATTSNEFIRIHHSGSITRSIRLTITASCPMNLQYFPMDRQLCHIEIESFGYTMRDIRYKWNEGPNSVGVSNEVSLPQFKVLGHRQRAMEISLTTGNYSRLACEIQFVRSMGYYLIQIYIPSGLIVIISWVSFWLNRNATPARVALGVTTVLTMTTLMSSTNAALPKISYVKSIDVYLGTCFVMVFASLLEYATVGYMAKRIQMRKNRFLAIQKIAEQKKGDA--HVHSHGHSGHLPRQAVRFKAHDSKNYLKGGSLENTINGR--GDDDCNQPQHVMHPNKDINKLYGIT…
>Schizaphis_graminum_RDL2
--ASMFGDVNISAILDSFSGSYDKRVRPNYGGTPVEVGVTMYVLSISSLSEVQMDFTLDFYFRQFWTDPRLAFTKRQGVETLSVGSEFIKNIWVPDTFFVNEKQSYFHIATTSNEFIRIHHSGSITRSIRLTITASCPMNLQYFPMDRQLCHIEIESFGYTMRDIRYKWNKGPNSVGVSNEVSLPQFKVLGHRQRAMEISLTTGNYSRLACEIQFVRSMGYYLIQIYIPSGLIVIISWVSFWLNRCATPARVSLGVTTVLTMTTLMSSTNAALPKISYVKSIDVYLGTCFVMVFASLLEYATVGYMAKRIQMRKNRFLAIQKIAEQKKGDGHSHAHPHGHMSHMPRQTVRFKAHDPKNYLKGGSLENTINGR-GDDDNITPIQHVMHPNKDINKLYGIT…
>Daktulosphaira_vitifoliae_RDL1
-GSSMFGDVNISAILDSFSASYDKRVRPNYGGPPVEVGVTMYVLSISSVSEVLMDFTLDFYFRQFWTDPRLGFQKRPGVETLSVGSEFIKNIWVPDTFFVNEKQSYFHIATTSNEFIRIHHSGSITRSIRLTITASCPMNLQYFPMDRQLCHIEIESFGYTMRDIRYKWNEGPNSVGVSNEVSLPQFKVLGHRQRAMEISLTTGNYSRLACEIQFVRSMGYYLIQIYIPSGLIVIISWVSFWLNRNATPARVALGVTTVLTMTTLMSSTNAALPKISYVKSIDVYLGTCFVMVFASLLEYATVGYMAKRIQMRKNRFLAIQKIAEKKSGHSHHHGHSHSHGGHAHRQTVRFKAHDSKNYLKGGSLENTLNGR-GDDDNITPMQHVMHPSKDINKLYGIT…
>Daktulosphaira_vitifoliae_RDL2
----------------------------------------MYVLSISSLSEVQMDFTLDFYFRQFWTDPRLAFSKRPGVETLSVGSEFIKNIWVPDTFFVNEKQSYFHIATTSNEFIRIHHSGSITRSIRLTITASCPMNLQYFPMDRQLCHIEIESFGYTMRDIRYKWNKGPNSVGVSNEVSLPQFKVLGHRQRAMEISLTTGNYSRLACEIQFVRSMGYYLIQIYIPSGLIVIISWVSFWLNRCATPARVSLGVTTVLTMTTLMSSTNAALPKISYVKSIDVYLGTCFVMVFASLLEYATVGYMAKRIQMRKNRFLAIQKIAEQKKSHRGGSGGPHGTLGHTPRQTIRYKAHDPKNYMKGGSLENTLSGD---EENITPMQHVMHPKKDINKMYGLT…
>Acutaspis_umbonifera_RDL2
--------------------------------------------------EVQMDFTLDFYFRQFWTDPRLAFKKQPGVEQLSVGSEFIKNIWVPDTFFVNEKTSYFHTVTTNNEFIRISHTGSITRSMRLTITASCPMNLEYFPMDRQLCHIEIESFGYTMRDIRYKWNEGPNSVGVSNEVSLPQFKVLGHRQRAMEISLTTGNYSRLACEIQFVRSMGYYLIQIYIPSGLIVIISWVSFWLNRNATPARVSLGVTTVLTMTTLMSSTNAALPKISYVKSIDVYLGTCFVMVFASLLEYATVGYMAKRLQMRKSRHLAMQKLAEQKKSEGHAIPRPHGPGPHIPKQTVRYKLHDPKAHFKGGTLENTINGRT--DEEAITPHHPLHPGKDLSKMYGVT…
>Acutaspis_umbonifera_RDL3
------ADSNISAILESVSAHYDKRVRPNYGGAPVEVGVTMYVLSISSLSEVQMDFTLDFYFRQFWTDPRLAFEKQGDIETLSVGSEFIKNIWVPDTFFVNEKTSYFHTVTTNNEFIRIHHSGNITRSMRLTITASCPMDLQYFPMDRQLCQIEIESFGYTMRDIRYKWNIGPTSVGVSNEVSLPQFKVLGHRQKTVEISLSTGNYSRLVCQIQFVRSMGYYLIQIYIPSGLIVIISWVSFWLNRNATPARVPLGVITVLTMTTLMSSTNAALPKISYIKSIDVYLGTCFVMVFASLLEYATVGYMAKRLQMRKNRILALTKLVEQRKPADYVSHRPSTPSFHTPKQLVRYKCHDSRYPFRSVTSENTINGRP--DEETAHVVHPLHPDKDLNKLYGIS…
>Phenacoccus_solenopsis_RDL3
LGSSKFGDSNISAILESVSASYDKRVRPNYGGPPVEVGVTMYVLSISSLSEVQMDFTLDFYFRQFWTDPRLAFQKQPGIETLSVGSEFIKNIWVPDTFFVNEKTSYFHTVTTNNEFIRIGHNGSITRSMR----------------DQHLWVYRV---KYPYRNLKY------------SDIDKKQSKLVSQR---------------------FVRSMGYYLIQIYIPSGLIVIISWVSFWLNRNATPARVPLGVITVLTMTTLMSSTNAALPKISYIKSIDVYLGTCFVMVFASLLEYATVGYMAKRLQMRKNRILALQKLVEQRKPADYSRSSPSFCGSHMPKQTVRYKHHDSRYPFRSVTSENTVNGR--PDEETPPAPHPLYPDKDLNKLYGIS…
>Phenacoccus_solenopsis_RDL2
------------RIVARFSVT-----LLIWSGPPVEVGVTMYVLSISSVSEVLMDFTLDFYFRQFWTDPRLAFKKQPGVETLSVGSEFIKNIWVPDTFFVNEKTSYFHTVTTNNEFIRIHHTGSITRSM---------------------------------------------------------------------------------------RSMGYYLIQIYIPSGLIVIISWVSFWLNRNATPARVSLGVTTVLTMTTLMSSTNAALPKISYVKSIDVYLGTCFVMVFASLLEYATVGYMAKRLQMRKSRIMAIQKLAEQKKSEGHAHPRPHSPGPHLPKQTVRYKLHDPKAHFKGGTLENTINGRT--DEEAITPTHPLHPGKDLSKMYGVT…
>Nilaparvata_lugens_RDL1
-GGSMLGDVNISAILDSFSVSYDKRVRPNYGGPPVEVGVTMYVLSISSLSEVKMDFTLDFYFRQFWTDPRLAFRKRPGVETLSVGSEFIKNIWVPDTFFVNEKQSYFHIATTSNEFIRIHHSGSITRSIRLTITASCPMNLQYFPMDRQLCHIEIESFGYTMRDIRYKWNEGPNSVGVSNEVSLPQFKVLGHRQRAMEISLTTGNYSRLACEIQFVRSMGYYLIQIYIPSGLIVIISWVSFWLNRNATPARVALGVTTVLTMTTLMSSTNAALPKISYVKSIDVYLGTCFVMVFASLLEYATVGYMAKRIQMRKNRFMAIQKIAEQKQKEAAHPPGHPGPQDHAPKQTTRYKTHDSKGHYKSGTLDNRTNGRP-TDKEAVPPPHLNRSERELNKLCGIS…
>Sogatella_furcifera_RDL1
-GGSMLGDVNISAILDSFSVSYDKRVRPNYGGPPVEVGVTMYVLSISSLSEVKMDFTLDFYFRQFWTDPRLAFRKRPGVETLSVGSEFIKNIWVPDTFFVNEKQSYFHIATTSNEFIRIHHSGSITRSIRLTITASCPMNLQYFPMDRQLCHIEIESFGYTMRDIRYKWNEGPNSVGVSNEVSLPQFKVLGHRQRAMEISLTTGNYSRLACEIQFVRSMGYYLIQIYIPSGLIVIISWVSFWLNRNATPARVALGVTTVLTMTTLMSSTNAALPKISYVKSIDVYLGTCFVMVFASLLEYATVGYMAKRIQMRKNRFMAIQKIAEQKQKAAGHVPGPGGPADHAPKQTVRFKVHDPKAHFKGGTLENTINGRA--DEEVHPAQHLIHPGKDINKLYGIT…
>Laodelphax_striatellus_RDL1
GGGSMLGDVNISAILDSFSVSYDKRVRPNYGGPPVEVGVTMYVLSISSLSEVKMDFTLDFYFRQFWTDPRLAFRKRPGVETLSVGSEFIKNIWVPDTFFVNEKQSYFHIATTSNEFIRIHHSGSITRSIRLTITASCPMNLQYFPMDRQLCHIEIESFGYTMRDIRYKWNEGPNSVGVSNEVSLPQFKVLGHRQRAMEISLTTGNYSRLACEIQFVRSMGYYLIQIYIPSGLIVIISWVSFWLNRNATPARVALGVTTVLTMTTLMSSTNAALPKISYVKSIDVYLGTCFVMVFASLLEYATVGYMAKRIQMRKNRFMAIQKIAEQKQKMEAHAGHPPGPGGHAPKQTTRYKTLDSKGHYKSGTLDSRTYGR--PDKEAPPPPELNRSERELNKMCGIS…
>Clastoptera_arizonana_RDL1
-GGSMLGDVNISAILDSFSVSYDKRVRPNYGGAPVEVGVTMYVLSISSLSEVKMDFTLDFYFRQFWTDPRLAFQKRKGVETLSVGSEFIKNIWVPDTFFVNEKQSYFHIATTSNEFIRIHHSGSITRSIRLTITASCPMNLQYFPMDRQLCHIEIESFGYTMRDIRYKWNEGPNSVGVSNEVSLPQFKVLGHRQRAMEISLTTGNYSRLACEIQFVRSMGYYLIQIYIPSGLIVIISWVSFWLNRNATPARVALGVTTVLTMTTLMSSTNAALPKISYVKSIDVYLGTCFVMVFASLLEYATVGYMAKRIQMRKNRFLAIQKIAEQKSKLEGQPLG---PGDLAPKQTVRFKVHDPKAHFKGGTLENTINGRP--DEEAAPAQHILHPGKDMNRLFGVS…
>Euscelidius_variegatus_RDL2
-GGSMLGDVNISATLDSFSISYDKRVRPNYGRQPVNVGVTMYVLSISSVSEVQMDFTLDFYFRQFWTDPRLAFEKKPGVETLSVGSEFIKNIWVPDTFFVNEKQSYFHSATTSNEFIRVHHSGSITRSIRLTITASCPMNLQYFPMDRQLCYIEIESFGYTMRDIRYKWNEGPNSVGVSNEVSLPQFRVLGHRQRAMEISLSTGNYSRLACEIQFVRSMGYYLIQIYFPSSLIVIISWVSFWLNRNATPARVNLGVTTVLTMTTLMSSTNAALPKISYDKSIDVYLGTCFVMVFASLLEYATVGYMAKRIQMRKSRILAMQKIAEQKKKDALGEAGPSVPVESAPKQTVRFKVHDPKAHFKGGTLENTVNGGK-GDEEAMPFP---RPGDKTGTLFGIT…
>Euscelidius_variegatus_RDL1
-GGSMLGDVNISAILDSFSVSYDKRVRPNYGGPPVEVGVTMYVLSISSLSEVKMDFTLDFYFRQFWTDPRLAFRKRPGVETLSVGSEFIKNIWVPDTFFVNEKQSYFHVATTSNEFIRVHHSGSITRSIRLTITASCPMNLQYFPMDRQLCHIEIESFGYTMRDIRYKWNEGPNSVGVSNEVSLPQFKVLGHRQRAMEISLTTGNYSRLACEIQFVRSMGYYLIQIYIPSGLIVIISWVSFWLNRNATPARVALGVTTVLTMTTLMSSTNAALPKISYVKSIDVYLGTCFVMVFASLLEYATVGYMAKRIQMRKNRFLAIQKIAEQKSKQGMEGPHPPVPGDHPPKQTVRFKVHDPKAHFKGGTLENTINGRA--DEEAPPPQHLIHPGKDINKLYGVT…
>Amrasca_biguttula_RDL2
----------------------------------------------------------------------------------------------------------------------VHHSGSITRSMRLTITASCPMNLQYFPMDRQLCYIEIESFGYTMRDIRYKWNEGPNSVGVSNEVSLPQFRVLGHRQRAMEISLSTGNYSRLACEIQFVRSMGYYLIQIYFPSSLIVIISWVSFWLNRNATPARVNLGVTTVLTMTTLMSSTNAALPKISYVKSIDVYLGTCFVMVFASLLEYATVGYMAKRIQMRKARILAMQKIAEQKKK-DALDPGSSTESESSPKQTVRFKVHDPKAHFKGGKLENTVNGGK-GDEEAPMV-PFPHPGDKTGTLFGIT…
>Amrasca_biguttula_RDL1
----MLGDVNISAILDSFSVSYDKRVRPNYGGTPVEVGITMYVLSISSLSEVQMDFTLDFYFRQFWTDPRLAFRKRPGVETLSVGSEFIKNIWVPDTFFVNEKQSYFHVATTSNEFIRVHHSGSITRSIRLTITASCPMNLQYFPMDRQLCHIEIESFGYTMRDIRYKWNEGPNSVGVSNEVSLPQFKVLGHRQRAMEISLTTGNYSRLACEIQFVRSMGYYLIQIYIPSGLIVIISWVSFWLNRNATPARVALGVTTVLTMTTLMSSTNAALPKISYVKSIDVYLGTCFVMVFASLLEYATVGYMAKRIQMRKNRFLAIQKIAEQKSKQGLEGPHPPG---DQPKQTVRFKVHDPKAHFKGGTLENTINGRA--DEEAPAPQHLIHPGKDINKLYGVT…
>Buenoa_margaritacea_RDL1
-----------------------------------------------------MDFTLDFYFRQFWTDPRLAFTKRVGVETLSVGSEFIKNIWVPDTFFVNEKQSYFHIATTSNEFIRIHHSGSITRSIRLTITASCPMNLQYFPMDRQLCHIEIESFGYTMRDIRYKWNEGPNSVGVSNEVSLPQFKVLGHRQRAMEISLTTGNYSRLACEIQFVRSMGYYLIQIYIPSGLIVIISWVSFWLNRNATPARVALGVTTVLTMTTLMSSTNAALPKISYVKSIDVYLGTCFVMVFASLLEYATVGYMAKRIQMRKNRYMAIQKLAEQQKQDAHPGPG---DSDHAPKQTVRFKVHDPKAHFKGGTLENTINGRA--DEEAA--QHLIHPTKDVSKLCGIT…
>Cimex_lectularius_RDL1
SGGSMLGDVNISAILDSFSVSYDKRVRPNYGGPPVEVGVTMYVLSISSLSEVKMDFTLDFYFRQFWTDPRLAFRKQKGVETLSVGSEFIKNIWVPDTFFVNEKQSYFHIATTSNEFIRIHHSGSITRSIRLTITASCPMNLQYFPMDRQLCHIEIESFGYTMRDIRYKWNEGPNSVGVSNEVSLPQFKVLGHRQRAMEISLTTGNYSRLACEIQFVRSMGYYLIQIYIPSGLIVIISWVSFWLNRNATPARVALGVTTVLTMTTLMSSTNAALPKISYVKSIDVYLGTCFVMVFASLLEYATVGYMAKRIQMRKNRFLAIQKLAQEQNQPGGDPDHPTSPPPKPPERRVRYKLHDPKAHFKGGKLENTINGRA--EEEAGPIQHILQPTKDYNKLYGIT…
>Tupiocoris_notatus_RDL1
GGGSMLGDVNISAILDSFSVSYDKRVRPNYGGPPVEVGVTMYVLSISSLSEVQMDFTLDFYFRQFWTDPRLAFRKRQGVETLSVGSEFIKNIWVPDTFFVNEKQSYFHIATTSNEFIRIHHSGSITRSIRLTITASCPMNLQYFPMDRQLCHIEIESFGYTMRDIRYKWNEGPNSVGVSNEVSLPQFKVLGHRQRAMEISLTTGNYSRLACEIQFVRSMGYYLIQIYIPSGLIVIISWVSFWLNRNATPARVALGVTTVLTMTTLMSSTNAALPKISYVKSIDVYLGTCFVMVFASLLEYATVGYMAKRIQMRKNRFLAIQKLAEQKQKSLESHAG---PGDHAPKQTVRYKVHDPKAHFKGGTLENTINGRP--EEEAAAIQHLIHPTKDYNKLFGLT…
>Lygus_hesperus_RDL1
GGGSMLGDVNISAILDSFSVSYDKRVRPNYGGPPVEVGVTMYVLSISSLSEVRMDFTLDFYFRQFWTDPRLAFRKRPGVETLSVGSEFIKNIWVPDTFFVNEKQSYFHIATTSNEFIRIHHSGSITRSIRLTITASCPMNLQYFPMDRQLCHIEIESFGYTMRDIRYKWNEGPNSVGVSNEVSLPQFKVLGHRQRAMEISLTTGNYSRLACEIQFVRSMGYYLIQIYIPSGLIVIISWVSFWLNRNATPARVALGVTTVLTMTTLMSSTNAALPKISYVKSIDVYLGTCFVMVFASLLEYATVGYMAKRIQMRKNRFLAIQKLAEQKQKESHAGPGPDHPVHHPPRQQVRYKVHDPKAHFKGGTLENTINGR--PEEEAIPQ-HLIHPTKDYNKLFGLT…
>Halyomorpha_halys_RDL1
GGGSMLGDVNISAILDSFSVSYDKRVRPNYGGPPVEVGVTMYVLSISSLSEVKMDFTLDFYFRQFWTDPRLAFRKRPGVETLSVGSEFIKNIWVPDTFFVNEKQSYFHIATTSNEFIRIHHSGSITRSIRLTITASCPMNLQYFPMDRQLCHIEIESFGYTMRDIRYKWNEGPNSVGVSNEVSLPQFKVLGHRQRAMEISLTTGNYSRLACEIQFVRSMGYYLIQIYIPSGLIVIISWVSFWLNRNATPARVALGVTTVLTMTTLMSSTNAALPKISYVKSIDVYLGTCFVMVFASLLEYATVGYMAKRIQMRKNRFLAIQKLAEQKQKQGMEPPGPD-HAPKPPPHSVRFKVHDPKAHFKGGTLENTINGRA--EEEAAPPQHLIHPTKDYNKLYGIT…
>Murgantia_histrionicaRDL1
GGGSMLGDVNISAILDSFSVSYDKRVRPNYGGPPVEVGVTMYVLSISSVSEVLMDFTLDFYFRQFWTDPRLAFRKRPGVETLSVGSEFIKNIWVPDTFFVNEKQSYFHIATTSNEFIRIHHSGSITRSIRLTITASCPMNLQYFPMDRQLCHIEIESFGYTMRDIRYKWNEGPNSVGVSNEVSLPQFKVLGHRQRAMEISLTTGNYSRLACEIQFVRSMGYYLIQIYIPSGLIVIISWVSFWLNRNATPARVALGVTTVLTMTTLMSSTNAALPKISYVKSIDVYLGTCFVMVFASLLEYATVGYMAKRIQMRKNRFLAIQKLAEQKQKQGMEPPGDHAPKPIPPHSHVRFKVHDPKAHFKGGTLENTINGRA--EEEAAPPQHLIHPTKDYNKLYGIT…
>Chinavia_impicticornis_RDL1
GGGSMLGDVNISAILDSFSVSYDKRVRPNYGGPPVEVGVTMYVLSISSLSEVKMDFTLDFYFRQFWTDPRLAFRKRPGVETLSVGSEFIKNIWVPDTFFVNEKQSYFHIATTSNEFIRIHHSGSITRSIRLTITASCPMNLQYFPMDRQLCHIEIESFGYTMRDIRYKWNAGHKSVGIANEVQLPQFRVLGHRQRAREINLSTGNYSRLACEIQFVRSMGYYLIQIYIPSGLIVIISWVSFWLNRNATPARVALGVTTVLTMTTLMSSTNAALPKISYVKSIDVYLGTCFVMVFASLLEYATVGYMAKRIQMRKNRFLAIQKLAEQKQKQGMEPPGPD-HAPKPPPHSVRFKVHDPKAHFKGGTLENTINGRA--EEEAAPPQHLIHPTKDYNKLYGIT…
>Apis_mellifera_RDL1
-GGSMLNDVNISAILDSFSVSYDKRVRPNYGGPPVEVGVTMYVLSISSLSEVKMDFTLDFYFRQFWTDPRLAFKKRTGVETLSVGSEFIKNIWVPDTFFVNEKQSYFHIATTSNEFIRIHHSGSITRSIRLTITASCPMNLQYFPMDRQLCHIEIESFGYTMRDIRYKWNEGPNSVGVSNEVSLPQFKVLGHRQRAMEISLTTGNYSRLACEIQFVRSMGYYLIQIYIPSGLIVIISWVSFWLNRNATPARVALGVTTVLTMTTLMSSTNAALPKISYVKSIDVYLGTCFVMVFASLLEYATVGYMAKRIQMRKNRF---QKIAESMKT-ARENPGPPGPGDHAPKQTVRFKVHDPKAHSKGGTLENTINGRA--DEEAAPAQHLIHPGKDINKLYGMT…
>Bombus_impatiens_RDL1
-GGSMLNDVNISAILDSFSVSYDKRVRPNYGGPPVEVGVTMYVLSISSLSEVKMDFTLDFYFRQFWTDPRLAFKKRAGVETLSVGSEFIKNIWVPDTFFVNEKQSYFHIATTSNEFIRIHHSGSITRSIRLTITASCPMNLQYFPMDRQLCHIEIESFGYTMRDIRYKWNEGPNSVGVSNEVSLPQFKVLGHRQRAMEISLTTGNYSRLACEIQFVRSMGYYLIQIYIPSGLIVIISWVSFWLNRNATPARVALGVTTVLTMTTLMSSTNAALPKISYVKSIDVYLGTCFVMVFASLLEYATVGYMAKRIQMRKNRF---QKIAESMKT-ARENPGPPGPGDHAPKQTVRFKVHDPKAHSKGGTLENTINGRA--DEEVAPAQHLIHPGKDISKLYGMT…
>Camponotus_floridanus_RDL1
-GGSMLGDVNISAILDSFSVSYDKRVRPNYGGPPVEVGVTMYVLSISSLSEVKMDFTLDFYFRQFWTDPRLAFKQRTGVETLSVGSEFIKNIWVPDTFFVNEKQSYFHIATTSNEFIRIHHSGSITRSIRLTITASCPMNLQYFPMDRQLCHIEIESFGYTMRDIRYKWNEGPNSVGVSNEVSLPQFKVLGHRQRAMEISLTTGNYSRLACEIQFVRSMGYYLIQIYIPSGLIVIISWVSFWLNRNATPARVALGVTTVLTMTTLMSSTNAALPKISYVKSIDVYLGTCFVMVFASLLEYATVGYMAKRIQMRKNRF---QKIAESMKA-ASENPGPPRPGDHAPKQTVRFKVHDPKAHSKGGTLENTINGRA--DEETAGAQHIIHPGKDITKLYGIT…
>Harpegnathos_saltator_RDL1
-GGSMLGDVNISAILDSFSVSYDKRVRPNYGGPPVEVGVTMYVLSISSLSEVKMDFTLDFYFRQFWTDPRLAFKQRTGVETLSVGSEFIKNIWVPDTFFVNEKQSYFHIATTSNEFIRIHHSGSITRSIRLTITASCPMNLQYFPMDRQLCQIEIESFGYTMRDIRYKWNEGPNSVGVSNEVSLPQFKVLGHRQRAMEISLTTGNYSRLACEIQFVRSMGYYLIQIYIPSGLIVIISWVSFWLNRNATPARVALGVTTVLTMTTLMSSTNAALPKISYVKSIDVYLGTCFVMVFASLLEYATVGYMAKRIQMRKNRF---QKIAESMKA-ASENPGPPRPGDHAPKQTVRFKVHDPKAHSKGGTLENTINGRA--DEETSGAQHLIHPGKDITKLYGIT…
>Polistes_dominula_RDL1
-GGSMLGDVNISAILDSFSVSYDKRVRPNYGGPPVEVGVTMYVLSISSVSEVLMDFTLDFYFRQFWTDPRLAFTQQKGVETLSVGSEFIKNIWVPDTFFVNEKQSYFHIATTSNEFIRIHHSGSITRSIRLTITASCPMNLQYFPMDRQLCHIEIESFGYTMRDIRYKWNEGANSVGVSNEVSLPQFKVLGHRQRAMEISLTTGNYSRLACEIQFVRSMGYYLIQIYIPSGLIVIISWVSFWLNRNATPARVALGVTTVLTMTTLMSSTNAALPKISYVKSIDVYLGTCFVMVFASLLEYATVGYMAKRIQMRKNRF---QKIAESMKA-ARENPGPPGPGDHAPKQTVRFKVHDPKAHSKGGTLENTINGRA--DEEAAPAQHLIHPGKDISKLYGIT…
>Brasema_neomexicana_RDL1
GGGSMLGDVNVSAILDSFSVSYDKRVRPNYGGPPVEVGVTMYVLSISSLSEVKMDFTLDFYFRQFWTDPRLAFKKRPGVEILSVGSEFIKNIWVPDTFFVNEKQSYFHVATTSNEFIRIHHSGSITRSIRLTITASCPMNLQYFPMDRQLCNIEIESFGYTMRDIRYKWNEGLTSVGVSNDVSLPQFKVLGHRQRAMEISLTTGNYSRLACEIQFVRSMGYYLIQIYIPSGLIVIISWVSFWLNRNATPARVALGVTTVLTMTTLMSSTNAALPKISYVKSIDVYLGTCFVMVFASLLEYATVGYMAKRIQMRKNRF---AKIAESMKA-ARENPGPPGPGDHAPKQTVRFKVHDPKAHSKGGTLENTINGRA--DEEAPPPQHLIHPGKDISKLYGIT…
>Perilampus_aeneus_RDL1
GGGSMLGDVNISAILDSFSVSYDKRVRPNYGGPPVEVGVTMYVLSISSLSEVKMDFTLDFYFRQFWTDPRLAFKKRPGVEILSVGSEFIKNIWVPDTFFVNEKQSYFHVATTSNEFIRIHHTGSITRSIRLTITASCPMNLQYFPMDRQLCNIEIESFGYTMRDIRYKWNEGLTSVGVSNDVSLPQFKVLGHRQRAMEISLTTGNYSRLACEIQFVRSMGYYLIQIYIPSGLIVIISWVSFWLNRNATPARVALGVTTVLTMTTLMSSTNAALPKISYVKSIDVYLGTCFVMVFASLLEYATVGYMAKRIQMRKNRF---AKIAESMKVEN---PGPPGPPDHAPKQTVRFKVHDPKAHSKGGTLENTINGRA--DEEAPPAQHLIHPGKDISKLYGMT…
>Nasonia_giraulti_RDL1
GGGSMLGDVNISAILDSFSVSYDKRVRPNYGGPPVEVGVTMYVLSISSLSEVKMDFTLDFYFRQFWTDPRLAFKKRAGVEILSVGSEFIKNIWVPDTFFVNEKQSYFHVATTSNEFIRIHHTGSITRSIRLTITASCPMNLQYFPMDRQLCNIEIESFGYTMRDIRYKWNEGLASVGVSNDVSLPQFKVLGHRQRAMEISLTTGNYSRLACEIQFVRSMGYYLIQIYIPSGLIVIISWVSFWLNRNATPARVALGVTTVLTMTTLMSSTNAALPKISYVKSIDVYLGTCFVMVFASLLEYATVGYMAKRIQMRKNRF---AKIAESMKA-ARENPGPPGPGDHAPKQTVRFKVHDPKAHSKGGTLENTINGRA--DEEAPPPQHLIHPGKDISKLYGIT…
>Elasmus_sp._RDLA_1
GGSMLEPDVNISAILDSFSVSYDKRVRPNYGGPPVEVGVTMYVLSISSLSEVKMDFTLDFYFRQFWTDPRLAFKRRTGVETLSVGSEFIKNIWVPDTFFVNEKQSYFHVATTSNEFIRIHHTGTITRSMRLTITASCPMNLQYFPMDRQLCNIEIESFGYTMRDIRYKWNEGLTSVGVSNDVSLPQFKVLGHRQRAMEISLTTGNYSRLACEIQFVRSMGYYLIQIYIPSGLIVIISWVSFWLNRNATPARVALGVTTVLTMTTLMSSTNAALPKISYVKSIDVYLGTCFVMVFASLLEYATVGYMAKRIAMRKSRF---EKIAQSMKA-----AGTPGPGDHAPKQTVRFKVHDPNVHSKGGTLENTINGRA--DEEAPPPQHLLHPNKDITKLYGIT…
>Trichogramma_chilonis_RDL1
-GGSMLGDVNISAILDSFSISYDKRIRPNYGGPPVEVGVTMYVLSISSLSEVKMDFTLDFYFRQFWTDPRLSFKKRPGVEILKVGSEFIKNIWVPDTFFVNEKQSYFHVATTSNEFIRIHHSGSITRSIRLTITASCPMNLQYFPMDRQLCNIEIESFGYTMRDIRYKWNEGLSSVGVSNDVSLPQFKVLGHRQRAMEISLTTGNYSRLACEIQFVRSMGYYLIQIYIPSGLIVIISWVSFWLNRNATPARVSLGVTTVLTMTTLMSSTNAALPKISYVKSIDVYLGTCFVMVFASLLEYATVGYMAKRIQMRKNRF---AKIAESMKAETPGPPGPPGDHGLIPKQTVRFTVRDHKAHSKGGTLENTINGRA--DEEAPPPQHHIHPSKDISKLYGIT…
>Trichogramma_evanescens_RDL1
------------------------------------------------------DFTLDFYFRQFWTDPRLSFKKRPGVEILKVGSEFIKNIWVPDTFFVNEKQSYFHVATTSNEFIRIHHSGSITRSIRLTITASCPMNLQYFPMDRQLCNIEIESFGYTMRDIRYKWNEGLSSVGVSNDVSLPQFKVLGHRQRAMEISLTTGNYSRLACEIQFVRSMGYYLIQIYIPSGLIVIISWVSFWLNRNATPARVALGVTTVLTMTTLMSSTNAALPKISYVKSIDVYLGTCFVMVFASLLEYATVGYMAKRIQMRKNRF---AKIAESMKAETPGPPGPPGDHGLIPKQTVRFTVRDHKAHSKGGTLENTINGRA--DEEAPPPQHHIHPSKDISKLYAQD…
>Trichogramma_pretiosum_RDL1
-GGSMLGDVNISAILDSFSISYDKRIRPNYGGPPVEVGVTMYVLSISSLSEVKMDFTLDFYFRQFWTDPRLSFKKRPGVEILKVGSEFIKNIWVPDTFFVNEKQSYFHVATTSNEFIRIHHSGSITRSIRLTITASCPMNLQYFPMDRQLCNIEIESFGYTMRDIRYKWNEGLSSVGVSNDVSLPQFKVLGHRQRAMEISLTTGNYSRLACEIQFVRSMGYYLIQIYIPSGLIVIISWVSFWLNRNATPARVALGVTTVLTMTTLMSSTNAALPKISYVKSIDVYLGTCFVMVFASLLEYATVGYMAKRIQMRKNRF---AKIAESMKAETPGPPGPPGDHGLIPKQTVRFTVRDHKAHSKGGTLENTINGRA--DEEAPPPQHHIHPSKDISKLYGIT…
>Tamarixia_radiata_RDL1
----------------------------------------MYVLSISSLSEVKMDFTLDFYFRQFWTDPRLAFKERPGVETLSVGSEFIRNIWVPDTFFVNEKQSYFHVATTSNEFIRIHHSGTITRSMRLTITASCPMNLQYFPMDRQLCNIEIESFGYTMRDIRYKWNEGLSSVGVSNDVSLPQFKVLGHRQRAHEISLTTGNYSRLACEIQFVRSMGYYLIQIYIPSGLIVIISWVSFWLNRNATPARVALGVTTVLTMTTLMSSTNAALPKISYVKSIDVYLGTCFVMVFASLLEYATVGYMAKRIQMRKSRF---QKIAESMKAEA---PGPPGPGDHAPKQTVRFKVHDPKAHSKGGTLENTINGRA--DEEAPPPAHLIHPGKDISKLYGMT…
>Pteromalus_puparum_RDL1
------------SAITADSVN----LKPSISGPPVEVGVTMYVLSISSLSEVKMDFTLDFYFRQFWTDPRLAFKKRAGVEILSVGSEFIKNIWVPDTFFVNEKQSYFHVATTSNEFIRIHHSGSITRSIRLTITASCPMNLQYFPMDRQLCNIEIESFGYTMRDIRYKWNEGLASVGVSNDVSLPQFKVLGHRQRAMEISLTTGNYSRLACEIQFVRSMGYYLIQIYIPSGLIVIISWVSFWLNRNATPARVALGVTTVLTMTTLMSSTNAALPKISYVKSIDVYLGTCFVMVFASLLEYATVGYMAKRIQMRKNRF---AKIAESMKA-ARENPGPPVPGDHAPKQTVRFKVHDPKAHSKGGTLENTINGRA--DEEAPPPQHLIHPGKDISKLYGIT…
>Leptomastix_dactylopii_RDL1
----------------------------------------MYVLSISSLSEVKMDFTLDFYFRQFWTDPRLAFKKQGGVETLSVGSEFIRNIWVPDTFFVNEKQSYFHVATTSNEFIRIHHTGSITRSIRLTITASCPMNLQYFPMDRQLCNIEIESFGYTMKDIRYKWNEGLASVGVSNDVSLPQFKVLGHRQRAMEISLTTGNYSRLACEIQFVRSMGYYLIQIYIPSGLIVIISWVSFWLNRHATPARVSLGVTTVLTMTTLMSSTNAALPKISYVKSIDVYLGTCFVMVFASLLEYATVGYMAKRIQMRKNRF---QKIAESMKAENPVQPGMPGPGDHAPKQTVRFKVHDPKAHSKGGTLENTINGRA--DEEAPLPAQLLQPGKDISNIYGVT…
>Torymus_bedeguaris_RDL1
----------------------------------------MYVLSISSLSEVKMDFTLDFYFRQFWTDPRLAFQKRPGVEILSVGSEFIKNIWVPDTFFVNEKQSYFHVATTSNEFIRIHHTGSITRSIRLTITASCPMNLQYFPMDRQLCNIEIESFGYTMRDIRYKWNEGLTSVGVSNDVSLPQFKVLGHRQRAMEISLTTGNYSRLACEIQFVRSMGYYLIQIYIPSGLIVIISWVSFWLNRNATPARVALGVTTVLTMTTLMSSTNAALPKISYVKSIDVYLGTCFVMVFASLLEYATVGYMAKRIQMRKNRF---AKIAESMQAEK---PGPPGPGDHAPKQTVRFKVHDPKAHSKGGTLENTINGRA--DEEAPPPQHLIHPGKDISKLYGIT…
>Bootanomyia_dorsalis_RDL1
----------------------------------------MYVLSISSLSEVKMDFTLDFYFRQFWTDPRLAFMKRDGVEILSVGSEFIKNIWVPDTFFVNEKQSYFHVATTSNEFIRIHHSGSITRSIRLTITASCPMNLQYFPMDRQLCNIEIESFGYTMRDIHYKWNEGLTSVGVSNDVSLPQFKVLGHRQRAMEISLTTGNYSRLACEIQFVRSMGYYLIQIYIPSGLIVIISWVSFWLNRNATPARVALGVTTVLTMTTLMSSTNAALPKISYVKSIDVYLGTCFVMVFASLLEYATVGYMAKRIQMRKNRF---AKIAESMKA-ARENPGPPGPGDHAPKQTVRFKVHDPKAHSKGGTLENTINGRA--DEEAPPPQHLIHPGKDISKLYGIT…
>Orasema_simulatrix_RDL1
----------------------------------------MYVLSISSLSEVKMDFTLDFYFRQFWTDPRLAFKKRPGVEILSVGSEFIKNIWVPDTFFVNEKQSYFHVATTSNEFIRIHHTGSITRSIRLTITASCPMNLQYFPMDRQLCNIEIESFGYTMRDIRYKWNEGLSSVGVSNDVSLPQFKVLGHRQRAHEISLTTGNYSRLACEIQFVRSMGYYLIQIYIPSGLIVIMSWVSFWLNRNATPARVSLGVITVLTMTSLMSSTNAALPKVSYVKSIDVYLGTCFVMVFASLLEYATVGYMAKQIQMRKNRF---AKIAESIKV-ARENPGPSGPNDHAFKQTVRFKVHDPKAHSKGGTLENTINGRA--DEEAPPAQHLIHPSKDMSRLYGIT…
>Diglyphus_isaea_RDL1
----------------------------------------MYVLSISSLSEVKMDFTLDFYFRQFWQDPRLSFRKRTGVETLSVGSEFIKNIWVPDTFFVNEKQSYFHVATTSNEFIRIHHTGSITRSIRLTITASCPMNLQYFPMDRQLCNIEIESFGYTMRDIRYKWNEGLTSVGVSNDVSLPQFKVLGHRQRAMEISLTTGNYSRLACEIQFVRSMGYYLIQIYIPSGLIVIISWVSFWLNRNATPARVALGVTTVLTMTTLMSSTNAALPKISYVKSIDVYLGTCFVMVFASLLEYATVGYMAKRIQMRKNRF---QKIAESMKAEN---PGPPGPGDHAPKQTVRFKVHDPNAHSKGGTLENTINGRA--DEEAPPPQHLIHPNKDISKLYGIT…
>Encarsia_formosa_RDL1
----------------------------------------MYVLSISSLSEVKMDFTLDFYFRQFWTDPRLAFKKRPGVETLSVGSEFIRNIWVPDTFFVNEKQSYFHVATTSNEFIRIHHSGSITRSIRLTITASCPMNLQYFPMDRQLCNIEIESFGYTMRDIRYKWNEGLSSVGVSNDVSLPQFKVLGHRQRAHEISLTTGNYSRLACEIQFVRSMGYYLIQIYIPSGLIVIISWVSFWLNRHATPARVSLGVTTVLTMTTLMSSTNAALPKISYVKSIDVYLGTCFVMVFASLLEYATVGYMAKRIQMRKQRF---AKIAESMKA-ARENPGPV-PGDHAPKQTVRFKVH-----GKGGTLENTINGRA--DEEAPPPQHLIHPGKEIS-LYGVT…
>Brachymeria_minuta_RDL1
----------------------------------------------------KMDFTLDFYFRQFWTDPRLAFKKRPGVEILSVGSEFIKNIWVPDTFFVNEKQSYFHVATTSNEFIRIHHSGSITRSIRLTITASCPMNLQYFPMDRQLCNIEIESFGYTMRDIRYKWNEGLTSVGVSNDVSLPQFKVLGHRQRAMEISLTTGNYSRLACEIQFVRSMGYYLIQIYIPSGLIVIISWVSFWLNRNATPARVALGVTTVLTMTTLMSSTNAALPKISYVKSIDVYLGTCFVMVFASLLEYATVGYMAKRIQMRKNRF---AKIAESVKA-ARENPGPPGPGDHAPKQTVRFKVHDPKAHSKGGTLENTINGRA--DEEAPPPQHLIHPGKDISKLYGIT…
>Pachycrepoideus_vindemmiae_RDL1
GGGSMLGDVNISAILDSFSVSYDKRVRPNYGGPPVEVGVTMYVLSISSLSEVKMDFTLDFYFRQFWTDPRLAFKKRPGVEILSVGSEFIKNIWVPDTFFVNEKQSYFHVATTSNEFIRIHHSGSITRSIRLTITASCPMNLQYFPMDRQLCNIEIESFGYTMRDIRYKWNEGLTSVGVSNDVSLPQFKVLGHRQRAMEISLTTGNYSRLACEIQFVRSMGYYLIQIYIPSGLIVIISWVSFWLNRNATPARVALGVTTVLTMTTLMSSTNAALPKISYVKSIDVYLGTCFVMVFASLLEYATVGYMAKRIQMRKNRF---AKIAESMKA-ARENPGPPGPGDHAPKQTVRFKVHDPKAHSKGGTLENTINGRA--DEEAPPPQHLIHPGKDISKLY---…
>Ceratosolen_solmsi_marchali_RDL1
-GGSMLGDVNISAILDSFSVSYDKRVRPNYGGPPVEVGVTMYVLSISSLSEVKMDFTLDFYFRQFWTDPRLAFKKRPGVEILSVGSEFIKNIWVPDTFFVNEKQSYFHVATTSNEFIRIHHSGSITRSIRLTITASCPMNLQYFPMDRQLCNIEIESFGYTMRDIRYKWNEGLTSVGVSNDVSLPQFKVLGHRQRAMEISLTTGNYSRLACEIQFVRSMGYYLIQIYIPSGLIVIISWVSFWLNRNATPARVALGVTTVLTMTTLMSSTNAALPKISYVKSIDVYLGTCFVMVFASLLEYATVGYMAKRIQMRKNRF---AKIAESMKA-ARENPGPPGPGDHAPKQTVRFKVHDPKAHSKGGTLENTINGRA--DEEAPPAQHLIHPGKDISKLYGIT…
>Nasonia_vitripennis_RDL1
GGGSMLGDVNISAILDSFSVSYDKRVRPNYGGPPVEVGVTMYVLSISSLSEVKMDFTLDFYFRQFWTDPRLAFKKRAGVEILSVGSEFIKNIWVPDTFFVNEKQSYFHVATTSNEFIRIHHTGSITRSIRLTITASCPMNLQYFPMDRQLCNIEIESFGYTMRDIRYKWNEGLASVGVSNDVSLPQFKVLGHRQRAMEISLTTGNYSRLACEIQFVRSMGYYLIQIYIPSGLIVIISWVSFWLNRNATPARVALGVTTVLTMTTLMSSTNAALPKISYVKSIDVYLGTCFVMVFASLLEYATVGYMAKRIQMRKNRF---AKIAESMKA-ARENPGPPGPGDHAPKQTVRFKVHDPKAHSKGGTLENTINGRA--DEEAPPPQHLIHPGKDISKLYGIT…
>Athalia_rosae_RDL1
GGSQGVSAVNISKILDSFSVNYDKRVRPNYGGPPVEVGVTMYVLSISSLSEVKMDFTLDFYFRQFWKDPRLAFNKWEEVETLSVGSEFIKNIWVPDTFFVNEKQSYFHIATTSNEFIRIHYSGSITRSIRLTITASCPMNLQYFPMDRQLCHIEIESFGYTMRDIRYKWNEGPNSVGVSNEVSLPQFKVLGHRQRAMEISLTTGNYSRLACEIQFVRSMGYYLIQIYIPSGLIVIISWVSFWLNRNATPARVALGVTTVLTMTTLMSSTNAALPKISYVKSIDVYLGTCFVMVFASLLEYATVGYMAKRIQMRKNRF---QKIAESMKA-ARENPGPPGPGDHAPKQTVRFKVHDPKAHSKGGTLENTINGRA--DEEAPPAQHLIHPGKDISKLYGIT…
>Chelonus_insularis_RDL1
-GGSMLGDVNISAILDSFSVSYDKRVRPNYGGPPVEVGVTMYVLSISSLSEVKMDFTLDFYFRQFWTDPRLAFKQRPGVETLSVGSEFIKNIWVPDTFFVNEKQSYFHIATTSNEFIRIHHSGSITRSIRLTITASCPMNLQYFPMDRQLCHIEIESFGYTMRDIRYKWNEGPNSVGVSNEVSLPQFKVLGHRQRAMEISLTTGNYSRLACEIQFVRSMGYYLIQIYIPSGLIVIISWVSFWLNRNATPARVALGVTTVLTMTTLMSSTNAALPKISYVKSIDVYLGTCFVMVFASLLEYATVGYMAKRIQMRKNRF---QKIAESMKARENPPPGVPGDHDHAPKQTVRFKVHDPKAHSKGGTLENTINGRA--DEEAPPAQHLIHPGKDISKLYGIT…
>Harmonia_axyridis_RDL2
PGGSYLGDVNISAILDSFSVSYDKRVRPNYGGPPVEVGVTMYVLSISSVSEVMMDFTLDFYFRQFWTDPRLAFRKQPAVETLSVGSEFIKNIWVPDTFFVNEKQSYFHVATTSNEFIRIHHSGSITRSIRLTITASCPMNLQYFPMDRQLCQIEIESFGYTMRDIRYKWNEGPNSVGVSNEVSLPQFKVLGHKQRASEISLTTGNYSRLACEIQFVRSMGYYLIQIYIPSSLIVIISWVSFWLNRNATPARVSLGVTTVLTMTTLMSSTNAALPKISYVKSIDVYLGTCFIMVFASLLEYATVGYLAKRISMRVSRFKALQKMMNDQKTKKFVNGG---PDGQAPKQAVRYKVHDHKAHSKGGTLESKVNCRRGGGQMPPLPQHIL---KEIGKLYGTT…
>Harmonia_axyridis_RDL3
-GGSYLGDVNISAILDSFGVSYDKRVRPNYGGSPVEVGVTMYVLSISSVSEVMMDFTLDFYFRQFWTDPRLAFRKQTGVETLSVGSEFIKNIWVPDTFFVNEKKSYFHVATTSNEFIRIHHSGSITRSIRLTITASCPMNLQYFPMDRQLCQIEIESFGYTMKDIRYKWNEGPNSVGVSNEVSLPQFKVLGHKQRASEISLTTGNYSRLACEIQFVRSMGYYLIQIYIPSGLIVIISWVSFWLNRTATPARVQLGVTTVLTMTTLMSSTNAALPKISYVKSIDVYLGTCFIMVFASLLEYATVGYLAKRIQMRMDRFKAIQAMLQQRKL---VNGG---QDAHAPKQAVRYKVHDPKAHSKGGTLESKVNCSRAPDEELGLPHHILKPDKQINKLYGTT…
>Stethorus_sp._RDL3
-----------------MDISRQK--------------ITSFIHYLR----IFQDFTLDFYFRQFWTDPRLAFRKQPGVETLSVGSEFIKNIWVPDTFFVNEKKSYFHIATTSNEFIRIHHSGSITRSIRLTITASCPMNLQYFPMDRQLCQIEIESFGYTMRDIRYKWNEGPNSVGVSNEVSLPQFKVLGHKQRASEISLTTGNYSRLACEIQFVRSMGYYLIQIYIPSGLIVIISWVSFWLNRTATPARVQLGVTTVLTMTTLMSSTNAALPKISYVKSIDVYLGTCFIMVFASLLEYATVGYLAKRIQMRMNRFMAIQKMLEQKKFVNGGQDG---GGGHAPKQAVRYKVHDPKAHSKGGTLESKVNCPRGPDEEMGLPHHILKPGKEINKLYGTT…
>Stethorus_sp._RDL2
PGGSNLSDVNISAILDSFSQSYDKRIRPNYGGSPVEVGVTMYVLSISSLSEVQMDFTLDFYFRQFWTDPRLAFRKQPSVETLSVGSEFIKNIWVPDTFFVNEKQSYFHVATTSNEFIRIHHSGSITRSIRLTITASCPMNLQYFPMDRQLCQIEIESFGYTMRDIRYKWNEGPNSVGVSNEVSLPQFKVLGHKQRASEISLTTGNYSRLACEIQFVRSMGYYLIQIYIPSSLIVIISWVSFWLNRNATPARVSLGVTTVLTMTTLMSSTNAALPKISYVKSIDVYLGTCFIMVFASLLEYATVGYLAKRIQMRMNRFMALQKIVEQKNTKKFVNGG---PDGQAPKQAVRYKVHDHKAHSKGGTLESKVNCRRGGHMGSGEPQHILKPGKEINKLYGTT…
>Agrilus_planipennis_RDL1
-GGSMLGDVNISAILDSFSVSYDKRVRPNYGGPPVEVGVTMYVLSISSLSEVKMDFTLDFYFRQFWTDPRLAFRKRPGVETLSVGSEFIKNIWVPDTFFVNEKQSYFHIATTSNEFIRIHHSGSITRSIRLTITASCPMNLQYFPMDRQLCNIEIESFGYTMRDIRYKWNEGPVSVGVSNEVSLPQFKVLGHRQRAMEISLTTGNYSRLACEIQFVRSMGYYLIQIYIPSGLIVIISWVSFWLNRNATPARVALGVTTVLTMTTLMSSTNAALPKISYVKSIDVYLGTCFVMVFASLLEYATVGYMAKRIQMRKNRFMAIQKIAEQKKL--NVDGG---PDSHAPKQTVRFKVHDPKVHSKGGTLESTVNGGRGGDEEAGPIQHIIHPGKDINKLYGIT…
>Photinus_pyralis_RDL1
-GGSMLGDVNISAILDSFSVSYDKRVRPNYGGPPVEVGVTMYVLSISSLSEVKMDFTLDFYFRQFWTDPRLAFRKRPGVETLSVGSEFIKNIWVPDTFFVNEKQSYFHIATTSNEFIRIHHSGSITRSIRLTITASCPMNLQYFPMDRQLCHIEIESFGYTMRDIRYKWNEGPNSVGVSNEVSLPQFKVLGHRQRAMEISLTTGNYSRLACEIQFVRSMGYYLIQIYIPSGLIVIISWVSFWLNRNATPARVALGVTTVLTMTTLMSSTNAALPKISYVKSIDVYLGTCFVMVFASLLEYATVGYMAKRIQMRKNRFLAIQKIAEQKKI--NVDGG---PEGHVPKQTVRFK------HSKGGTLESTVNGGRGGDEEQGPIQHIIHPGKDINKLYGIT…
>Nicrophorus_vespilloides_RDL1
GGGSFLGDVNISAILDSFSVSYDKRVRPSYGGPPVEVGVTMYVLSISSLSEVKMDFTLDFYFRQFWTDPRLAFMKRPGVETLSVGSEFIKNIWVPDTFFVNEKQSYFHIATTSNEFIRIHHSGSITRSIRLTITASCPMNLQYFPMDRQLCHIEIESFGYTMRDIRYKWNEGPNSVGVSNEVSLPQFKVLGHRQRAMEISLTTGNYSRLACEIQFVRSMGYYLIQIYIPSGLIVIISWVSFWLNRNATPARVALGVTTVLTMTTLMSSTNAALPKISYVKSIDVYLGTCFVMVFASLLEYATVGYMAKRIQMRKNRFLAIQKIAEQKKL---NVDG---PDGHAPKQTVRFKVHDPKAHSKGGTLESTVNGGRGPDEESAPPQHIIHPGKDINKLYGIT…
>Biphyllus_sp._RDL1
SGGSFLGDVNISAILDSFSVSYDKRVRPNYGGPPVEVGVTMYVLSISSLSEVKMDFTLDFYFRQFWTDPRLAFRKRPGVETLSVGSQFIKHIWVPDTFFVNEKQSYFHIATTSNEFIRIHHSGSITRSIRLTITASCPMNLQYFPMDRQLCHIEIESFGYTMRDIRYKWNEGPNSVGVSNEVSLPQFKVLGHRQKAMEISLTTGNYSRLACEIQFVRSMGYYLIQIYIPSGLIVIISWVSFWLNRNATPARVALGVTTVLTMTTLMSSTNAALPKISYVKSIDVYLGTCFIMVFASLLEYATVGYMAKRIQMRKNRFMAIQKIAEQRKL--TVDGA---PHGHAPKQAVRYKVHNPKAHSKGGTLESSVNGSRGPDEESAPIHHIIQPGKDINKMYGIT…
>Tribolium_castaneum_RDL1
AGGSYLGDVNISAILDSFSVSYDKRVRPNYGGPPVEVGVTMYVLSISSLSEVKMDFTLDFYFRQFWTDPRLAFRKRPGVETLSVGSEFIKNIWVPDTFFVNEKQSYFHIATTSNEFIRIHHSGSITRSIRLTITASCPMNLQYFPMDRQLCHIEIESFGYTMRDIRYKWNEGPNSVGVSNEVSLPQFKVLGHRQRAMEISLTTGNYSRLACEIQFVRSMGYYLIQIYIPSGLIVIISWVSFWLNRNATPARVALGVTTVLTMTTLMSSTNAALPKISYVKSIDVYLGTCFVMVFASLLEYATVGYMAKRIQMRKNRFLAIQKIAEQKKL--NVDGG---PDSHAPKQTVRFKVHDPKAHSKGGTLESTVNGGRGPDEEAAPIQHIIHPNKDINKLYGIT…
>Aethina_tumida_RDL1
-GGSYLGDVNVSAILDSFSVSYDKRVRPNYGGPPVDVGVTMYVLSISSVSEVLMDFTLDFYFRQFWTDPRLAFRKRPGVETLSVGSEFIKNIWVPDTFFVNEKQSSFHIATTLNEFIRIHHSGSITRSIRLTITASCPMNLQYFPMDRQLCHIEIESFGYTMRDIRYKWNEGPNSVGVSNEVSLPQFKVLGHRQRAMEISLTTGNYSRLACEIQFVRSMGYYLIQIYIPSGLIVIISWVSFWLNRNATPARVALGVTTVLTMTTLMSSTNAALPKISYVKSIDVYLGTCFVMVFASLLEYATVGYMAKRIQMRKNRFLAIQKIAEQKKI---TVDG---PDGHAPKQTVRFKVHDPKAHSKGGTLESTVNGGRPPDEEAPPVQHIIHPNKDINKLYGVT…
>Leptinotarsa_decemlineata_RDL1
AGGSYLGDVNVSAILDSFSVSYDKRVRPNYGGPPVDVGVTMYVLSISSVSEVMMDFTLDFYFRQFWTDPRLAFRKRPGVETLSVGSEFIKNIWVPDTFFVNEKQSSFHIATTLNEFIRIHHSGSITRSIRLTITASCPMNLQYFPMDRQLCHIEIESFGYTMRDIRYKWNEGPNSVGVSNEVSLPQFKVLGHRQRAMEISLTTGNYSRLACEIQFVRSMGYYLIQIYIPSGLIVIISWVSFWLNRNATPARVSLGVTTVLTMTTLMSSTNAALPKISYVKSIDVYLGTCFVMVFASLLEYATVGYMAKRIQMRKNRFLAIQKIAEQKKL--NVDGG---PDGHAPKQTVRFKVHDPKAHSKGGTLESTVNGGRGPDEEAAPTQHIIHPNKDVNKLYGMT…
>Anoplophora_glabripennis_RDL1
RAGGYMGDVNVSAILDSFSMSYDKRVRPNYGGPPVVVGVTMYVLSISSLSEVKMDFTLDFYFRQFWTDPRLAFQKRPGVETLSVGSEFIKNIWVPDTFFVNEKQSSFHIATTLNEFIRIHHSGSITRSIRLTITASCPMNLQYFPMDRQLCHIEIESFGYTMRDIRYKWNEGPNSVGVSNEVSLPQFKVLGHRQRAMEISLTTGNYSRLACEIQFVRSMGYYLIQIYIPSGLIVIISWVSFWLNRNATPARVALGVTTVLTMTTLMSSTNAALPKISYVKSIDVYLGTCFVMVFASLLEYATVGYMAKRIQMRKNRFLAIQKIAEQKKL--NVDGG---PDGHAPKQTVRFKVHDPKAHSKGGTLESTVNGGRGGDEEAAPIQHIIHPNKDINKLYGIT…
>Diabrotica_virgifera_RDL1
AGGSYVGDVNVSAILDSFSVSYDKRVRPNYGGPPVDVGVTMYVLSISSLSEVQMDFTLDFYFRQFWTDPRLAFRKRPSVEILSVGSEFIKNIWVPDTFFVNEKHSSFHMATTSNEFIRIHHSGSITRSIRLTITASCPMNLQYFPMDRQLCHIEIESFGYTMRDIRYKWNEGPNSVGVSNEVSLPQFKVLGHRQRAMEISLTTGNYSRLACEIQFVRSMGYYLIQIYIPSGLIVIISWVSFWLNRNATPARVALGVTTVLTMTTLMSSTNAALPKISYVKSIDVYLGTCFVMVFASLLEYATVGYMAKRIQMRKNRFLAIQKIAEQKKL--NVDGG---PDDHAPKQTVRFKVHDPKAHSKGGTLESTVNGGRGPDEEAGPIQHIIHPNKDINKLYGIT…
