# Supplementary material for: Convergent resistance to GABA receptor neurotoxins through plant–insect coevolution
Source: Nat Ecol Evol. 2023 Jul 17;7(9):1444–56. doi: 10.1038/s41559-023-02127-4 (PMC10482695; doi:10.1038/s41559-023-02127-4)
Supplement: Source Data Fig. 3 — Statistical source data. [file 41559_2023_2127_MOESM7_ESM.xlsx]

## Sheet: Figure 3a
Fig. 3a Adult survival of flies reared on diets containing picrotoxin
Log [picrotoxin (M)]	+/+																				S/S																				Q/Q
-4	80	60	80	80	80	100	100	100	90												80	100	100	100	100	100															100	100	100	100	100	100
-3.52	20	20	20	10	10	50	10	10	20
-3.3	0	0	10	0	0	0	0	0	0	0	0	0									100	100	100	100	100	90	100	100	100												90	100	90	100	100	100	100	100	100
-3	0	0	0	0	0	0	0	0	0	0											100	100	100	100	100	100	100	90	100												90	90	100	100	100	100	100	100	100
-2.3	0	0	0	0	0	0	0	0	0												20	50	70	70	60	70															60	70	80	60		90
-2	0	0	0	0	0	0	0	0	0												50	80	40	50	80	60															60	90	60	100	90	70

## Sheet: Figure 3b
Fig. 3b Adult survival of flies reared on diets containing thymol among distinct lines.
	5 mM thymol																														10 mM thymol
+/+	30	20	40	30	10	20	10	0	20	0	0																				0	0	0	0	0	0	0	0	0	0	0
I276F	0	0	10																												0	0	0
G279S	30	10	20																												0	0	0
I276F,G279S	0	0	0																												0	0	0
V339I	30	30	10	20	10																										10	0	0	0	0
A343T	0	0	0																												0	0	0
Q/+	50	90	70	90	80	90																									10	0	0	0	0
S/+	70	100	100	90	90	70																									0	0	0	0	0	0
S/S	50	50	40	20	50	50	30	10	50	50	50	40																			0	0	0	0	0	0	0	0	0	0	0	0
S/Q	90	80	90	80	50	90																									0	10	0	0	0	0
Q/Q	10	30	10	0	0	10	20	10	0	0																					0	10	10	10	0	0	0	0	0	0
N/+	90	90	90	80	70																										60	50	30	10	20
S/PI	100	100	100																												20	10	10
S/P	60	60	70																												10	10	10
SI/+	80	100	90																												40	0	20
PI/+	80	100	90																												30	40	20
P/+	70	100	50																												10	0	0
I/+	80	40	100	80																											50	0	0	10
P/P	0	0	0	0	0	0																									0	0	0	0	0	0
+/+*	0	0	0																												0	0	0
