# Supplementary material for: Convergent resistance to GABA receptor neurotoxins through plant–insect coevolution
Source: Nat Ecol Evol. 2023 Jul 17;7(9):1444–56. doi: 10.1038/s41559-023-02127-4 (PMC10482695; doi:10.1038/s41559-023-02127-4)
Supplement: Source Data Fig. 4 — Statistical source data. [file 41559_2023_2127_MOESM8_ESM.xlsx]

## Sheet: Figure 4a
Fig. 4a The percentage of walking, in which flies were exposed to high temperature for 30 minutes.
Minute	+/+										S/S										Q/Q										S/+										Q/+
0	100	100	100	100	100						100	100	100	100	100						100	100	100	100	100						100	100	100	100							100	100	100	100	100
0.5	100	100	100	100	100						100	100	100	100	100						100	90	90	100	90						100	100	100	100							100	100	100	100	100
1	100	100	100	100	100						100	100	100	100	100						90	80	80	100	90						100	100	100	100							100	100	100	100	100
1.5	100	100	100	100	100						100	100	100	100	100						80	70	80	80	80						100	100	100	100							100	100	100	100	100
2	100	100	100	100	100						100	100	100	100	100						70	60	70	40	50						100	100	100	100							100	100	100	100	100
2.5	100	100	100	100	100						100	100	100	100	100						50	40	40	40	20						100	100	100	100							100	100	100	100	100
3	100	100	100	100	100						100	100	100	100	100						10	0	20	10	10						100	100	100	100							100	100	100	100	100
3.5	100	100	100	100	100						100	100	100	100	100						10	0	10	0	0						100	100	100	100							100	100	100	100	100
4	100	100	100	100	100						100	100	100	100	100						0	0	0	0	0						100	100	100	100							100	100	100	100	100
4.5	100	100	100	100	100						100	100	100	100	100						0	0	0	0	0						100	100	100	100							100	100	100	100	100
5	100	100	100	100	100						100	100	100	100	100						0	0	0	0	0						100	100	100	100							100	100	100	100	100
5.5	100	100	100	100	100						100	100	100	100	100						0	0	0	0	0						100	100	100	100							100	100	100	100	100
6	100	100	100	100	100						100	100	100	100	100						0	0	0	0	0						100	100	100	100							100	100	100	100	100
6.5	100	100	100	100	100						100	100	100	100	100						0	0	0	0	0						100	100	100	100							100	100	100	100	100
7	100	100	100	100	100						100	100	100	100	100						0	0	0	0	0						100	100	100	100							100	100	100	100	100
7.5	100	100	100	100	100						100	100	100	100	100						0	0	0	0	0						100	100	100	100							100	100	100	100	100
8	100	100	100	100	100						100	100	100	100	100						0	0	0	0	0						100	100	100	100							100	100	100	100	100
8.5	100	100	100	100	100						100	100	100	100	100						0	0	0	0	0						100	100	100	100							100	100	100	100	100
9	100	100	100	100	100						100	100	100	100	100						0	0	0	0	0						100	100	100	100							100	100	100	100	100
9.5	100	100	100	100	100						100	100	100	100	100						0	0	0	0	0						100	100	100	100							100	100	100	100	100
10	100	100	100	100	100						100	100	100	100	100						0	0	0	0	0						100	100	100	100							100	100	100	100	100
10.5	100	100	100	100	100						100	100	100	100	100						0	0	0	0	0						100	100	100	100							100	100	100	100	100
11	100	100	100	100	100						100	100	100	100	100						0	0	0	0	0						100	100	100	100							100	100	100	100	100
11.5	100	100	100	100	100						100	100	100	100	100						0	0	0	0	0						100	100	100	100							100	100	100	100	100
12	100	100	100	100	100						100	100	100	100	100						0	0	0	0	0						100	100	100	100							100	100	100	100	100
12.5	100	100	100	100	100						100	100	100	100	100						0	0	0	0	0						100	100	100	100							100	100	100	100	100
13	100	100	100	100	100						100	100	100	100	100						0	0	0	0	0						100	100	100	100							100	100	100	100	100
13.5	100	100	100	100	100						100	100	100	100	100						0	0	0	0	0						100	100	100	100							100	100	100	100	100
14	100	100	100	100	100						100	100	100	100	100						0	0	0	0	0						100	100	100	100							100	100	100	100	100
14.5	100	100	100	100	100						100	100	100	90	100						0	0	0	0	0						100	100	100	100							100	100	100	100	100
15	100	100	100	100	100						100	100	100	80	100						0	0	0	0	0						100	100	100	100							100	100	100	100	100
15.5	100	100	100	100	100						100	100	100	80	100						0	0	0	0	0						100	100	100	100							100	100	100	100	100
16	100	100	100	100	100						100	100	100	80	100						0	0	0	0	0						100	100	100	100							100	100	100	100	100
16.5	100	100	100	100	100						100	100	100	80	100						0	0	0	0	0						100	100	100	100							100	100	100	100	100
17	100	100	100	100	100						100	100	100	80	100						0	0	0	0	0						100	100	100	100							100	100	100	100	100
17.5	100	100	100	100	100						100	100	100	80	100						0	0	0	0	0						100	100	100	100							100	100	100	100	100
18	100	100	100	100	100						100	100	100	80	90						0	0	0	0	0						100	100	100	100							100	100	90	100	100
18.5	100	100	100	100	100						90	100	100	70	80						0	0	0	0	0						100	100	100	100							100	100	90	100	100
19	100	100	100	100	100						90	100	90	60	60						0	0	0	0	0						90	100	100	90							90	100	90	90	90
19.5	100	100	100	100	100						90	100	80	60	60						0	0	0	0	0						90	100	100	90							90	100	90	90	90
20	100	100	100	100	100						80	100	80	60	60						0	0	0	0	0						90	100	100	90							90	90	80	90	80
20.5	100	100	100	100	100						80	100	80	60	60						0	0	0	0	0						90	100	100	90							90	90	80	90	80
21	100	100	100	100	100						80	100	70	50	60						0	0	0	0	0						90	100	100	80							90	90	80	90	80
21.5	100	100	100	100	100						80	90	70	50	60						0	0	0	0	0						80	100	100	80							90	90	80	80	80
22	100	100	100	100	100						80	90	70	50	60						0	0	0	0	0						70	100	100	80							80	90	80	80	80
22.5	100	100	100	100	100						80	90	60	50	60						0	0	0	0	0						70	100	100	80							80	90	80	80	80
23	100	100	100	100	100						80	90	50	50	50						0	0	0	0	0						70	90	90	70							70	80	80	70	80
23.5	100	100	100	100	100						80	80	50	50	50						0	0	0	0	0						50	90	90	70							70	80	80	60	70
24	100	100	100	100	100						80	60	50	50	50						0	0	0	0	0						50	80	90	70							50	80	80	50	70
24.5	100	100	100	90	100						60	60	50	40	50						0	0	0	0	0						50	80	90	60							40	80	70	50	70
25	100	100	90	90	100						40	40	40	20	20						0	0	0	0	0						30	80	80	40							40	70	60	50	70
25.5	100	90	90	90	100						40	40	30	20	20						0	0	0	0	0						10	80	60	40							40	70	60	50	70
26	100	90	90	90	100						30	40	20	20	20						0	0	0	0	0						10	80	50	40							30	70	60	40	70
26.5	100	80	80	90	100						30	40	10	20	20						0	0	0	0	0						0	80	50	20							30	70	60	40	60
27	100	80	80	90	100						20	40	10	20	20						0	0	0	0	0						0	70	30	20							30	60	60	40	60
27.5	100	80	80	90	100						20	30	10	20	20						0	0	0	0	0						0	50	10	20							30	50	60	40	60
28	100	80	60	90	100						20	30	10	20	20						0	0	0	0	0						0	40	10	20							20	30	50	40	50
28.5	80	80	60	90	100						20	20	10	20	20						0	0	0	0	0						0	40	0	20							20	30	50	40	50
29	80	80	50	90	100						20	10	10	0	20						0	0	0	0	0						0	30	0	20							10	30	40	30	50
29.5	80	70	50	90	100						20	0	10	0	20						0	0	0	0	0						0	30	0	20							10	30	40	30	50
30	70	70	50	90	100						20	0	10	0	20						0	0	0	0	0						0	30	0	20							10	30	40	20	40

## Sheet: Figure 4b
Fig. 4b The percentage of walking, in which flies were exposed to high temperature for 30 minutes.
Minute	+/+										P/P										PI/+										S/PI										P/+
0	100	100	100	100	100						100	100	100	100	100						100	100	100	100	100						100	100	100	100	100						100	100	100	100	100
0.5	100	100	100	100	100						100	100	100	100	100						100	100	100	100	100						100	100	100	100	100						100	100	100	100	100
1	100	100	100	100	100						100	100	100	100	100						100	100	100	100	100						100	100	100	100	100						100	100	100	100	100
1.5	100	100	100	100	100						100	100	100	100	100						100	100	100	100	100						100	100	100	100	100						100	100	100	100	100
2	100	100	100	100	100						90	90	100	100	90						100	100	100	100	100						100	100	100	100	100						100	100	100	100	100
2.5	100	100	100	100	100						90	90	100	100	90						100	100	100	100	100						100	100	100	100	100						100	100	100	100	100
3	100	100	100	100	100						90	90	100	100	90						100	100	100	100	100						100	100	100	100	100						100	100	100	100	100
3.5	100	100	100	100	100						90	80	90	90	90						100	100	100	100	100						100	100	100	100	100						100	100	100	100	100
4	100	100	100	100	100						80	80	90	90	70						100	100	100	100	100						100	100	100	100	100						100	100	100	100	100
4.5	100	100	100	100	100						80	80	70	90	60						100	100	100	100	100						100	100	100	100	100						100	100	100	100	100
5	100	100	100	100	100						70	60	70	70	30						100	100	100	100	100						100	100	100	100	100						100	100	100	100	100
5.5	100	100	100	100	100						60	60	70	70	30						100	100	100	100	100						100	100	100	100	100						100	100	100	100	100
6	100	100	100	100	100						60	60	60	50	20						100	100	100	100	100						100	100	100	100	100						100	100	100	100	100
6.5	100	100	100	100	100						40	60	60	50	20						100	100	100	100	100						100	100	100	100	100						100	100	100	100	100
7	100	100	100	100	100						40	50	50	30	10						100	100	100	100	100						100	100	100	100	100						100	100	100	100	100
7.5	100	100	100	100	100						30	50	50	30	10						100	100	100	100	100						100	100	100	100	100						100	100	100	100	100
8	100	100	100	100	100						30	30	10	20	10						100	100	100	100	100						100	100	100	100	100						100	100	100	100	100
8.5	100	100	100	100	100						20	30	10	20	10						100	100	100	100	100						100	100	100	100	100						100	100	100	100	100
9	100	100	100	100	100						20	20	10	0	0						100	100	100	100	100						100	100	100	100	100						100	100	100	100	100
9.5	100	100	100	100	100						20	20	10	0	0						100	100	100	100	100						100	100	100	100	100						100	100	100	100	100
10	100	100	100	100	100						20	0	0	0	0						100	100	100	100	100						100	100	100	100	100						100	100	100	100	100
10.5	100	100	100	100	100						20	0	0	0	0						100	100	100	100	100						100	100	100	100	100						100	100	100	100	100
11	100	100	100	100	100						20	0	0	0	0						100	100	100	100	100						100	100	100	100	100						100	100	100	100	100
11.5	100	100	100	100	100						0	0	0	0	0						100	100	100	100	100						100	100	100	100	100						100	100	100	100	100
12	100	100	100	100	100						0	0	0	0	0						100	100	100	100	100						100	100	100	100	100						100	100	100	100	100
12.5	100	100	100	100	100						0	0	0	0	0						100	100	100	100	100						100	100	100	100	100						100	100	100	100	100
13	100	100	100	100	100						0	0	0	0	0						100	100	100	100	100						100	100	100	100	100						100	100	100	100	100
13.5	100	100	100	100	100						0	0	0	0	0						100	100	100	100	100						100	100	100	100	100						100	100	100	100	100
14	100	100	100	100	100						0	0	0	0	0						100	100	100	100	100						100	100	100	100	100						100	100	100	100	100
14.5	100	100	100	100	100						0	0	0	0	0						100	100	100	100	100						100	100	100	100	100						100	100	100	100	100
15	100	100	100	100	100						0	0	0	0	0						100	100	100	100	100						100	100	100	100	100						100	100	100	100	100
15.5	100	100	100	100	100						0	0	0	0	0						100	100	100	100	100						100	100	100	100	100						100	100	100	100	100
16	100	100	100	100	100						0	0	0	0	0						100	100	100	100	100						100	100	100	100	100						100	100	100	100	100
16.5	100	100	100	100	100						0	0	0	0	0						100	100	100	100	100						100	100	100	100	100						100	100	100	100	100
17	100	100	100	100	100						0	0	0	0	0						100	100	100	100	100						100	100	100	100	100						100	100	100	100	100
17.5	100	100	100	100	100						0	0	0	0	0						100	100	100	100	100						100	100	100	100	100						100	100	100	100	100
18	100	100	100	100	100						0	0	0	0	0						100	100	100	100	100						100	100	100	100	100						100	100	100	100	100
18.5	100	100	100	100	100						0	0	0	0	0						100	100	100	100	100						100	100	100	100	100						100	100	100	100	100
19	100	100	100	100	100						0	0	0	0	0						100	100	100	100	100						100	100	90	100	100						100	100	100	100	100
19.5	100	100	100	100	100						0	0	0	0	0						100	100	100	100	100						100	100	90	100	100						100	100	100	100	100
20	100	100	100	100	100						0	0	0	0	0						100	100	100	100	100						100	100	90	100	90						90	100	100	100	90
20.5	100	100	100	100	100						0	0	0	0	0						100	100	100	100	100						100	100	90	100	90						90	100	100	90	90
21	100	100	100	100	100						0	0	0	0	0						100	100	100	100	100						100	100	90	100	90						90	90	100	90	90
21.5	100	100	100	100	100						0	0	0	0	0						100	100	100	100	100						100	100	90	100	90						90	90	100	90	90
22	100	100	100	100	100						0	0	0	0	0						90	100	100	100	100						100	100	90	100	90						90	90	90	90	90
22.5	100	100	100	100	100						0	0	0	0	0						90	100	100	100	100						100	90	90	100	90						90	90	90	80	90
23	100	100	100	100	100						0	0	0	0	0						90	100	100	100	100						90	90	90	100	90						80	70	80	80	80
23.5	100	100	100	100	100						0	0	0	0	0						90	100	100	100	100						90	90	90	100	90						80	70	80	80	80
24	100	100	100	100	100						0	0	0	0	0						90	90	100	100	100						80	90	90	100	90						80	70	80	80	80
24.5	100	100	100	90	100						0	0	0	0	0						90	90	100	100	100						80	90	90	100	90						80	70	80	80	80
25	100	100	90	90	100						0	0	0	0	0						90	90	100	90	90						80	70	90	100	80						80	60	80	80	80
25.5	100	90	90	90	100						0	0	0	0	0						90	90	100	90	90						80	70	90	100	80						80	60	80	80	80
26	100	90	90	90	100						0	0	0	0	0						90	90	90	90	90						80	70	90	90	80						80	60	70	80	70
26.5	100	80	80	90	100						0	0	0	0	0						90	80	90	90	90						80	70	90	90	60						60	60	70	60	70
27	100	80	80	90	100						0	0	0	0	0						90	80	90	90	90						80	70	90	90	60						60	60	70	60	50
27.5	100	80	80	90	100						0	0	0	0	0						90	80	90	90	90						80	70	90	90	60						50	40	70	60	50
28	100	80	60	90	100						0	0	0	0	0						90	80	80	90	90						80	70	80	90	50						50	40	70	60	50
28.5	80	80	60	90	100						0	0	0	0	0						90	80	80	90	80						80	70	80	90	50						20	20	50	60	50
29	80	80	50	90	100						0	0	0	0	0						90	80	80	90	80						70	70	80	90	50						20	20	50	60	50
29.5	80	70	50	90	100						0	0	0	0	0						90	80	80	90	80						70	70	80	90	50						20	20	50	40	30
30	70	70	50	90	100						0	0	0	0	0						90	80	80	90	80						70	70	80	90	50						20	20	50	40	30

## Sheet: Figure 4c
Fig. 4c Daily cross activity.
+/+	S/S	Q/Q	P/P	S/+	Q/+	S/Q	N/+	S/PI	P/+	S/P	I/+	PI/+	SI/+
8.89	8.15	7.65	4.11	4.17	13.29	3.07	7.74	5.09	5.82	3.36	14.45	4.82	5.02
12.25	18.07	11.07	2.85	6.4	10.11	12.85	4.61	1.88	9.2	6.23	10.3	3.7	7.31
7.3	3.7	12.18	1.3	5.65	8.28	3.7	10.44	4.16	8.15	3.87	7.91	8.34	4.01
1.85	5.09	7.66	0.78	4.97	9.64	11.77	12.63	6.88	10.08	8.92	6.82	5.66	7.09
10.67	12.79	9.99	3.21	8.4	4.62	3.4	8.94	3.24	10.38	10.21	6.44	7.96	8.38
11.31	4.09	9.54	3.64	5.75	11.8	8.26	9.24	4.13	8.75	7.92	6.41	6.39	7.1
9.79	5.51	11.27	3.61	1.76	12.04	9.63	11.81	5.5	5.6	5.73	9.85	6.24	4.02
8.52	5.56	5.62	3.17	6.78	9.45	3.17	8.79	5.02	5.28	9.04	11.6	7.56	2.09
6.52	7.94	16.11	2.51	8.84	4.06	12.04	14.69	2.92	4.23	4.89	8.94	5.79	6.69
22.66	6.87	7.41	1.89	6.59	10.54	6.38	6.36	4.12	5.04	9.79	8.83	6.19	6.1
8.93	6.31	15.5	4.29	6.03	8.9	4.72	10.66	2.02	4.65	3.19	7.64	12.9	4.78
6.18	4.37	7.12	7.34	8.22	7.81	5.55	14.34	1.73	9.97	10.07	7.55	9.18	3.44
9.81	11.47	13.13	1.56	9.9	12.07	5.56	6.95	3.15	12.83	4.01	11.21	5.04	7.61
17.96	9.09	8.79	0.39	9.1	9.93	3.39	9.3	2.2	3.72	6.44	6.84	4.38	12.69
7.45	8.23	12.17	4.59	7.8	9.64	13.19	24.72	1.68	9.81	8.24	8.07	5.16	3.49
13.43	8.81	3.87	2.54	6.99	11.07	7.6	9.77	2.67	5.93	6.06	6.81	6.56	3.63
6.12	5.4	5.27	2.89	4.68	13.22	12.91	9.16	4.12	10.2	6.44	10.43	8.09	7.92
8.93	6.38	6.78	0.95	8.47	6.2	8.03	6.29	2.54	2.44	6.13	7.15	6.9	6.15
9.18	8.55	11.77	0.84	6.25	9.42	6.21	4.45	4.7	4.3	8.19	6.31	6.63	3
14.07	7.7	9.95	2.4	7.41	6.66	14.19	5.33	3.58	4.38	2.68	6.79	5.28	5.2
9.05	5.34	12.48	1.99	4.63	9.14	4.68	11.02	2.95	3.2	3.77	7.36	6.15	9.87
10.45	8.91	8.29	1.21	9.24	9.63	7.4	4.96	2.36	6.61	4.08	2.88	6.97	7.26
10.98	5.47	11.77	3.18	7.24	10.04	8.69	6.44	4.8	4.11	7.38	4.81	6	6.35
8.19	8.1	3.52	2.03	4.59	11.75	2.23	9.21	4.05	4.5	5.3	8.61	4.54	5.08
10.03	6.88	10.41	2.73	1.71	9.26	7.94	3.58	5.27	4.44	8.31	7.73	7.55	5.39
10.14	5.97	6.53	1.32	5.49	11.25	2.91	2.67	2.12	3.35	5.85	7.37	4.37	3.36
5.54	1.48	15.02	0.98	7.85	8.04	5.79	8.87	5.06	5.29	4.4	5.88	6.11	5.16
9.58	7.42	10.43	1.25	5.37	6.87	4.1	5.45	2.72	2.82	7.62	5.19	6.19	4.94
9.61	2.45	10.36	1.31	6.82	4.99	5.03	7.7	2.76	3.92	6.62	2.97	5.88	5.47
13.47	9.22	7.2	5.64	4.43	3.85	1.24	6.58	1.69	5.89	4.33	7.13	6.9	2.85
13.4	12.75	8.59	4.48	8.25	5.78	15.78	12.45	4.92	7.05	4.53	3.18	5.67	6.14
7.64	4.16	8.1	4.68	6.97	4.79	2.13	5.03	6.26	4.85	4.15	6.76	6.22	5.87
10.77	4.66	8.16	3.21	5.5	11.31	10.97	2.1	8.72	2.98	13.73	4.51	7.48	10.43
13.27	9.6	7.96	1.57	8.52	9.66	6.74	3.03	2.26	8.88	9.77	2.91	5.53	5.73
11.25	3.81	4.97	1.95	3.22	8.46		7.28	5.58	11.12	5.41	10.45	8.13	2.85
3.95	4.61	6.91	0.4	6.48	7.19	7.61	5.27	4.62	8.09	14.01	9.74	6.14	7.81
10.06	4.7	10.49	1.33	5.4	4.11	10.69	6.9	3.58	11.49	8.64	7.53	7.71	4.96
12.4	9.7	7.25	1.75	2.32	9.8	4.86	9.61	3.51	9.84	11.3	5.61	4.84	3.89
8.58	10.17	10.1	3.22	6.8	8.6	10.91	11.19	4.28	8.01	3.41	11.67	7.25	3.39
10.89	7.48	7.04	3.78	6.46	7.9	5.28	8	1.87	6.97	9.35	12.1	7.08	10.34
7.06	4.75	11.21	4.13	5.73	4.51	4.78	10.08	1.69	4.11	4.64	11.9	6.23	10.75
15.4	1.01	9.44	1.45	5.09	8.71	4.69	6.43	1.37	5.65	8.59	10.43	4.4	3.73
9.9	8.94	9.79	4.1	6.67	8.91	4.17	7.89	4.66	4.79	2.7	8.49	7.79	2.41
3.17	5.33	5.65	3.46	6.16	7.74	15.92	10.95	4.01	14.04	5.78	9.03	6.95	7.49
11.03	8.04	7.74	1.77	9.73	9.17	7.14	6.32	1.48	12.4	3.84	13.09	4.38	7.28
19.84	9.97	7.51	0.47	6.77	6.82	15.16	6.94	1.33	5.27	6.16	8.75	5.22	4.98
7.45	7.96	8.24	2.89	6.13	6.84	8.84	22.03	1.83	11.99	3.08	8.25	4.48	4.19
12.94	10.69	6.56	4.72	3.92	9.04	7.34	8.4	7.5	5.85	6.2	6.25	4.65	7.16
10.17	6.96	6.11	1.69	5.72	10.58	15.8	9.08	1.23	10.57	5.99	9.63	6.54	4.54
6.78	11.48	9.45	0.91	5.63	4.7	5.2	5.98	3.54	5.79	5.58	9.47	5.78	7.78
8.37	8.23	9.03	1.63	4.43	7.39	0.76	4.39	3.11	4.1	8.12	8.31	5.84	3.42
15.25	8.38	8.27	3.32	3.57	5.14	10.84	3.96	1.25	9.66	4.41	7.5	5.62	4.23
10.66	6.71	7.85	2.67	7.55	7.6	4.97	8.82	2.64	5.25	5.96	10.96	5.42	4.99
10.46	9.11	7.44	4.31	7.21	6.31	8.61	4.23	4.87	5.84	2.88	1.64	7.31	3.61
8.7	7.41	3.26	6.19	5.4	8.38		4.84	1.22	6.82	7.36	7.24	5.18	2.77
8.8	3	9.77	2.71	5.67	7.74		6.52	5.08	5.37	6.97	10.89	3.08	4.03
9.12	5.08	4.44	1.12	6.54	5.19		6.97	2.32	5.81	3.44	12.51	5.64	3.83
11.29	2.53	2.63	0.83	3.59	9.28		7.23	4.55	6.06	1.83	4.81	7.13	5.62
9.05		6.08	2.12	5.04	6.02		5.18	1.38	5.83	4.52	7.32	4.9	6.08
11.24		9.46	2.65	5.35	5.66		5.51	2.5	4.34	7.12	8.51	2.48
13.34		7.09	3.75	8.72	3.32		6.13	1.81	5.06	4.49	7.08	4.3
12.45		5.76	1.72		2.94		7.21	4.43	6.89	5.13	8.99	5.54
14.76		9.47			5.18		9.37		7.85	7.53	3.39	3.7
8.73					4.77		5.97		4.53	6.44	6.09	4.92
