# Supplementary material for: Convergent resistance to GABA receptor neurotoxins through plant–insect coevolution
Source: Nat Ecol Evol. 2023 Jul 17;7(9):1444–56. doi: 10.1038/s41559-023-02127-4 (PMC10482695; doi:10.1038/s41559-023-02127-4)
Supplement: Source Data Extended Data Fig. 6 — Statistical source data. [file 41559_2023_2127_MOESM9_ESM.xlsx]

## Sheet: Sheet1
Extended Data Fig. 6a Adult survival of flies (see Methods for details) reared on diets containing picrotoxin
5 mM picrotoxin
Hours	+/+										S/+										Q/+										S/Q										N/+
0	100	100	100	100	100	100					100	100	100	100	100	100					100	100	100	100	100	100					100	100	100	100	100	100					100	100	100
6	100	90	90	100	100	100					100	100	100	100	100	100					100	90	100	100	100	100					90	100	90	100	90	100					100	100	90
12	80	70	70	90	90	60					90	100	100	100	100	100					100	80	80	100	100	100					80	100	90	100	90	90					100	90	90
24	0	0	0	10	0	10					80	100	80	90	100	90					70	70	60	60	30	70					80	100	90	100	60	90					90	90	90
36	0	0	0	0	0	0					70	80	40	80	80	90					50	40	30	30	30	40					80	100	70	100	50	80					90	90	90
48	0	0	0	0	0	0					60	70	40	70	70	70					30	30	30	10	10	30					70	90	70	90	50	60					90	90	90
10 mM picrotoxin
Hours	+/+										S/+										Q/+										S/Q										N/+
0	100	100	100	100	100	100					100	100	100	100	100	100					100	100	100	100	100	100					100	100	100	100	100	100					100	100	100
6	100	80	100	80	60	90					100	100	100	100	100	100					100	100	100	100	100	100					100	100	100	100	100	100					90	80	70
12	70	30	90	80	40	50					100	80	100	100	90	100					90	80	100	100	100	100					90	100	100	100	100	100					90	80	70
24	0	0	0	10	10	0					90	80	100	90	90	90					60	20	60	40	50	60					90	100	80	100	90	80					90	80	70
36	0	0	0	10	0	0					30	40	80	80	90	80					50	10	30	30	40	40					90	100	80	90	90	80					80	60	50
48	0	0	0	0	0	0					20	0	40	80	90	60					40	10	20	20	40	20					80	100	80	70	80	80					60	50	30
Extended Data Fig. 6b Adult survival of flies (see Methods for details) reared on diets containing picrotoxin
5 mM picrotoxin
Hours	+/+										S/PI										P/+										S/P										I/+
0	100	100	100								100	100	100								100	100	100								100	100	100								100	100	100
6	100	100	100								90	100	90								100	100	100								100	100	100								90	100	80
12	70	80	60								80	90	90								100	90	60								100	100	100								60	70	70
24	0	0	0								60	80	80									40	10								90	100	100								20	20	40
36	0	0	0								40	30	60								0	0	0								80	80	90								0	0	10
48	0	0	0								20	30	30								0	0	0								70	80	90								0	0	0
10 mM picrotoxin
Hours	+/+										S/PI										P/+										S/P										I/+
0	100	100	100								100	100	100								100	100	100								100	100	100								100	100	100
6	80	90	100								100	100	100								100	100	100								100	100	100								100	80	100
12	80	40	50								100	100	80								80	70	50								100	90	100								40	40	80
24	0	0	0								90	70	80								10	10	0								100	90	100								10	0	0
36	0	0	0								40	20	50								0	0	0								100	90	100								0	0	0
48	0	0	0								30	20	30								0	0	0								80	80	100								0	0	0
Extended Data Fig. 6c Adult survival of flies (see Methods for details) reared on diets containing thymol
5 mM thymol
Hours	+/+																				S/S																				Q/Q
0	100	100	100	100	100																100	100	100	100	100	100	100	100	100	100	100	100									100	100	100	100	100	100	100	100	100
6	90	90	70	100	80																100	100	90	100	100	100	100	100	100	100	100	100									100	90	100	90	80	100	100	70	80
12	90	90	60	100	60																100	100	90	100	100	100	100	100	100	100	100	100									90	90	100	90	70	90	90	70	80
24	30	60	50	80	30																100	90	80	80	90	100	70	50	90	100	100	100									90	90	90	60	50	90	90	70	80
36	10	10	0	30	10																70	50	60	40	60	80	40	30	60	70	60	70									50	40	40	20	20	30	60	40	30
48	10	0	0	30	0																50	50	40	20	50	50	30	10	50	50	50	40									10	30	10	0	0	10	20	10	0
10 mM thymol
Hours	+/+																				S/+																				Q/+
0	100	100	100	100	100	100	100	100													100	100	100	100	100	100															100	100	100	100	100
6	0	0	30	20	10	0	0	0													100	90	100	100	100	100															90	60	80	70	70
12	0	0	0	20	10	0	0	0													90	50	70	100	100	90															90	60	80	70	70
24	0	0	0	0	0	0	0	0													60	50	20	30	10	60															50	60	30	50	10
36	0	0	0	0	0	0	0	0													0	0	0	0	0	0															20	0	10	10	0
48	0	0	0	0	0	0	0	0													0	0	0	0	0	0															10	0	0	0	0
Extended Data Fig. 6d Adult survival of flies (see Methods for details) reared on diets containing thymol
5 mM thymol
Hours	+/+																				S/PI																				P/+
0	100	100	100																		100	100	100																		100	100	100
6	100	100	100																		100	100	100																		100	100	100
12	70	100	80																		100	100	100																		100	100	100
24	40	40	30																		100	100	100																		100	100	100
36	20	20	20																		100	100	100																		70	100	100
48	20	0	0																		100	100	100																		70	100	50
10 mM thymol
Hours	+/+																				S/PI																				P/+
0	100	100	100																		100	100	100																		100	100	100
6	40	30	40																		100	90	100																		100	100	100
12	30	10	30																		100	90	100																		100	100	100
24	0	0	0																		100	60	90																		80	70	70
36	0	0	0																		40	20	20																		10	0	0
48	0	0	0																		20	10	10																		10	0	0
Extended Data Fig. 6e Adult survival of flies (see Methods for details) reared on diets containing thymol
5 mM thymol
Hours	+/+																				I276F																				I276F-G279S
0	100	100	100	100	100	100	100	100	100	100	100										100	100	100																		100	100	100
6	100	90	100	100	100	100	100	90	100	100	100										90	90	100																		70	90	70
12	70	80	90	100	60	70	70	70	70	100	80										90	90	90																		20	60	30
24	50	60	80	80	30	50	50	40	40	40	30										40	50	80																		0	30	20
36	30	30	60	70	10	20	20	0	20	20	20										0	0	20																		0	0	0
48	30	20	40	30	10	20	10	0	20	0	0										0	0	10																		0	0	0
10 mM thymol
Hours	+/+																				I276F																				I276F-G279S
0	100	100	100	100	100	100	100	100	100	100	100										100	100	100																		100	100	100
6	0	0	30	20	10	0	0	0	40	30	40										10	20	20																		20	30	40
12	0	0	0	20	10	0	0	0	30	10	30										0	10	20																		20	10	30
24	0	0	0	0	0	0	0	0	0	0	0										0	0	0																		10	0	20
36	0	0	0	0	0	0	0	0	0	0	0										0	0	0																		0	0	0
48	0	0	0	0	0	0	0	0	0	0	0										0	0	0																		0	0	0
[truncated: 24 more columns]
