# Supplementary material for: Convergent resistance to GABA receptor neurotoxins through plant–insect coevolution
Source: Nat Ecol Evol. 2023 Jul 17;7(9):1444–56. doi: 10.1038/s41559-023-02127-4 (PMC10482695; doi:10.1038/s41559-023-02127-4)
Supplement: Source Data Extended Data Fig. 7 — Statistical source data. [file 41559_2023_2127_MOESM10_ESM.xlsx]

## Sheet: Sheet1
Extended Data Fig. 7a Estimation of mean lifespan in adult female flies in CAFE assays at a range of picrotoxin concentrations.
Picrotoxin (mM)	+/+										S/S										Q/Q
0	7	7	5	7	7						4	2	6	7	7						4	5	4	4	5
0.5	2	3	2	3	2						3	3	3	3	4						5	5	5	3	4
1	2	2	2	2	2						4	4	4	3	4						4	4	4	4	4
1.5	2	2	2	3	3						4	4	3	3	4						4	4	4	4	4
2.5	2	1	2	1	2						4	3	3	3	3						5	4	4	5	4
Extended Data Fig. 7b Estimation of LD50.
Picrotoxin (mM)	+/+										S/S										Q/Q
0
0.5	2.68766		2.73975		2.43836		4.82365		3.51753		6.98407		2.17675		5.09225		5.04924		6.95684		6.11254		3.51742		3.73117		2.80929		3.23573
1	0.739841		0.929577		2.39122		1.91761		1.69181		5.11076		6.12141		4.97633		1.25302		3.26701		4.13861		3.19287		4.47379		1.85404		2.42029
1.5	1.28014		0.427498		3.17254		1.10181		1.34566		5.92259		6.6744		3.99618		4.28167		5.02276		1.88188		3.40503		1.85085		2.86915		4.56196
2.5	0.91179				2.40848		0.969826		1.89524		4.2765		3.15574		1.62356		2.42498		4.18804		2.19996		2.35722		3.28743		3.8506		4.37934
Extended Data Fig. 7c Estimation of feeding rates.
Picrotoxin (mM)	+/+										S/S										Q/Q
0	0.957268		0.827974		1.58669		1.42355		0.99348		0.917873		0.250926		0.909353		1.37091		1.27886		0.521143		0.185886		0.342417		0.236907		0.489966
0.5	0.895888		0.456625		0.812785		0.803942		0.678907		0.968075		0.362792		0.565806		0.561027		0.675593		0.46486		0.322555		0.346484		0.312143		0.359525
1	0.246614		0.309859		0.797074		0.639202		0.281968		0.567862		0.504727		0.552926		0.208836		0.363001		0.344884		0.354763		0.576304		0.154503		0.268921
1.5	0.426712		0.142499		0.528757		0.183635		0.224277		0.658065		0.609552		0.44402		0.475741		0.449005		0.209098		0.283752		0.170289		0.318794		0.380163
2.5	0.30393				0.802827		0.323275		0.631747		0.71275		0.350637		0.270593		0.404163		0.380239		0.18333		0.196435		0.36527		0.382478		0.486593
