# Supplementary material for: Convergent resistance to GABA receptor neurotoxins through plant–insect coevolution
Source: Nat Ecol Evol. 2023 Jul 17;7(9):1444–56. doi: 10.1038/s41559-023-02127-4 (PMC10482695; doi:10.1038/s41559-023-02127-4)
Supplement: Source Data Extended Data Fig. 8 — Statistical source data. [file 41559_2023_2127_MOESM11_ESM.xlsx]

## Sheet: Sheet1
Extended Data Fig. 8 Effects of Rdl mutations on eggs laid in gene-edited Drosophila melanogaster.
+/+	S/S	Q/Q	P/P	S/+	Q/+	S/Q	N/+	S/PI	P/+	S/P	I/+	PI/+	SI/+
12.4	13.2	0.7	0.4	19.8	8.8	18.8	29.1	19.6	29.6	29	25.1	24.1	24.3
17.6	16.2	3.3	0	17.2	8	19.8	22.1	22.1	23.2	13	19.9	18.2	21.9
11.2	15.1	7.8	3.4	18.8	10.3	20.6	23.5	21.4	29.2	21.4	14.3	17	22.5
11	17.2	6	1.5	25.6	15.1	18.4	29.3	20.7	28	23.4	21	15.7	25.6
14	16.1	5.4	1.1	20.2	17.9	11	12.6	14.2	13.1	15.4	14.2	16.6	13.2
16.5	15.9	12.4	0	21.2	19.2	13	11.7	11.8	14.7	18.3	13.6	14.2	14.3
10	13.5556	11	1.8	16.8	8.8	16.2	12.7	10.1	14.2	6.9	16.2	13.8	12.5
11.2		8	1		10.7	13.6	15.4	11.5	9.9	19.2	14.8	14.7	13.7
