# Supplementary material for: Convergent resistance to GABA receptor neurotoxins through plant–insect coevolution
Source: Nat Ecol Evol. 2023 Jul 17;7(9):1444–56. doi: 10.1038/s41559-023-02127-4 (PMC10482695; doi:10.1038/s41559-023-02127-4)
Supplement: Source Data Extended Data Fig. 9 — Statistical source data. [file 41559_2023_2127_MOESM12_ESM.xlsx]

## Sheet: Sheet1
Extended Data Fig. 9 Daily activity across adult Drosophila melanogaster of different genotypes.
S/+																																							Q/+
11	15	12	18	36	39	46	19	25	23	22	37	21	6	68	63	21	45	30	45	0	34	22	12	12	4	41	28	4	32	37									80	71	69	68	40	65	73	53	2	58	44
43	50	42	34	49	49	40	51	50	68	73	56	51	51	66	49	60	50	46	65	0	63	88	45	6	52	55	34	72	37	73									52	62	26	55	14	63	70	60	17	53	46
24	30	46	27	45	25	43	38	50	24	63	43	69	54	37	37	41	37	37	27	0	36	45	55	0	44	24	10	14	47	59									39	36	6	63	0	41	47	35	0	3	38
0	34	50	27	39	11	27	4	35	21	23	35	29	34	11	29	12	23	24	3	0	40	37	35	0	3	7	4	29	40	28									9	0	0	46	0	10	19	46	0	0	7
0	28	14	5	40	2	7	4	13	13	9	1	20	16	13	14	10	8	14	0	0	17	40	26	3	1	20	0	0	15	11									7	0	0	0	0	0	2	8	0	30	4
0	13	1	2	29	0	23	0	12	15	0	1	34	0	4	15	1	10	27	0	0	30	36	0	0	0	18	12	0	12	15									0	18	0	0	0	0	0	32	0	0	5
0	16	27	0	20	0	0	11	0	28	0	0	0	0	0	27	0	0	9	0	0	32	11	23	0	0	1	1	0	4	28									0	61	0	40	0	0	0	14	0	0	31
0	13	0	0	25	0	47	3	0	13	0	0	11	8	39	12	0	15	10	0	0	15	6	12	0	0	0	0	0	15	0									0	0	0	41	0	0	0	30	0	0	1
0	30	0	11	32	0	10	5	0	17	0	0	24	29	0	9	0	31	8	0	0	57	16	22	0	0	0	0	0	2	23									0	0	0	1	0	0	0	26	0	0	36
0	44	0	9	54	0	0	1	0	40	5	0	31	14	20	11	0	0	3	0	0	23	13	3	0	0	28	0	0	10	21									0	22	0	0	0	0	2	21	0	0	17
0	40	9	0	28	0	12	9	5	27	17	0	22	40	21	34	0	28	23	0	5	32	10	34	0	0	7	0	0	47	42									0	67	0	0	0	0	0	22	0	30	7
0	45	42	4	15	0	21	4	17	23	3	0	43	11	23	10	5	9	23	0	1	8	0	0	0	10	19	0	0	9	39									1	0	0	0	0	21	57	0	0	44	28
0	32	26	0	29	0	12	20	23	21	7	4	32	11	17	32	10	2	24	0	0	36	0	15	0	23	0	11	0	23	6									11	0	2	0	0	49	10	43	0	0	1
0	14	15	0	38	0	0	23	13	18	23	43	1	28	11	15	0	19	32	0	0	0	0	7	2	9	9	0	0	31	20									1	0	0	83	0	0	4	2	0	0	12
0	1	61	0	0	46	0	5	18	5	64	4	24	7	43	13	18	0	23	22	0	0	10	16	1	0	33	5	0	8	10									2	0	0	63	0	38	25	0	0	0	10
45	0	19	0	27	38	1	8	4	3	27	24	12	0	0	30	1	45	19	19	0	3	5	11	0	0	9	0	0	2	42									1	0	0	55	0	0	38	0	0	0	0
2	12	9	0	32	36	32	24	0	22	23	33	0	15	0	9	0	0	5	1	0	40	0	0	0	45	13	0	0	13	21									8	0	0	15	0	0	0	0	0	0	0
0	22	11	0	15	27	0	0	0	15	7	23	0	14	32	16	0	0	6	0	0	44	0	10	0	0	20	0	0	3	0									0	0	0	44	0	0	0	0	0	0	0
0	0	24	0	8	0	0	0	33	17	0	3	0	0	1	4	0	0	0	0	0	5	0	0	0	10	0	0	0	29	0									0	0	0	40	0	0	0	0	0	0	0
27	0	0	0	44	0	0	0	0	0	0	0	17	0	18	12	0	0	28	0	0	0	0	0	0	0	0	0	0	4	0									0	0	0	0	0	40	44	2	0	0	52
0	0	0	0	0	15	30	0	0	0	0	0	40	21	28	9	28	48	0	0	0	21	12	5	0	0	0	0	0	14	0									0	0	0	0	0	35	72	77	0	45	6
0	29	0	0	0	33	7	0	40	0	0	42	5	24	0	6	27	32	29	0	0	58	0	1	0	0	0	0	0	0	25									0	41	0	0	0	11	41	48	0	33	0
15	26	57	0	37	1	9	0	22	0	19	12	0	0	25	32	14	14	20	0	0	6	4	10	0	5	0	10	0	9	38									0	93	51	24	0	0	35	7	10	0	0
0	32	31	0	30	25	29	10	3	20	35	30	34	42	22	31	14	38	30	0	19	37	10	0	40	11	37	19	17	21	19									29	74	44	67	33	53	25	58	0	8	53
33	46	52	45	21	41	21	65	37	36	34	47	38	46	34	23	16	45	19	64	31	60	20	33	2	32	45	23	28	9	31									60	86	49	76	46	65	74	80	32	67	54
32	26	37	47	47	18	16	46	33	43	11	39	46	41	35	23	16	40	26	55	45	45	24	25	11	32	44	23	20	13	40									62	57	30	87	60	58	50	59	46	57	45
21	18	35	37	42	2	8	34	23	29	15	45	22	28	44	26	22	32	19	46	58	47	8	40	1	19	49	26	36	24	27									47	74	40	57	29	39	50	40	26	60	25
22	30	11	18	29	8	6	30	15	12	6	28	32	19	31	19	20	31	22	33	45	33	17	10	1	7	35	27	17	9	19									32	41	36	37	9	54	46	39	0	62	37
25	9	11	22	32	15	8	33	20	14	16	29	32	17	25	26	14	29	19	25	36	20	11	15	1	18	36	21	13	9	29									49	40	33	34	26	31	30	53	0	48	51
18	0	15	7	19	15	7	13	20	22	6	22	44	22	18	28	17	32	27	24	35	35	14	12	0	21	26	29	21	18	16									52	56	47	39	26	27	47	29	13	52	28
12	4	19	2	13	9	7	1	15	15	4	17	23	19	23	24	16	19	20	23	38	17	17	9	15	4	37	28	20	12	22									28	40	30	18	0	41	43	22	26	57	12
20	11	9	1	35	13	8	7	19	17	13	19	32	19	10	18	12	19	22	12	19	11	17	11	4	12	28	13	12	14	23									53	32	36	15	1	23	1	3	18	47	35
4	7	12	0	6	3	4	29	5	17	10	15	22	30	21	8	8	23	21	63	38	6	11	4	1	11	11	11	16	6	14									62	40	39	35	10	14	16	11	41	22	6
6	10	6	0	12	16	2	0	5	2	0	12	16	16	7	11	4	13	4	15	2	13	11	4	4	18	4	4	11	10	9									25	30	30	21	0	17	13	28	8	22	23
7	2	1	0	4	4	2	0	0	0	0	8	22	16	2	6	0	29	11	15	0	3	6	16	3	13	30	2	9	10	4									45	24	31	8	0	11	0	8	19	0	11
0	0	0	0	1	2	0	38	0	3	5	28	33	10	0	18	0	18	0	0	11	10	4	11	8	5	4	1	18	20	6									32	19	33	42	0	0	0	11	7	1	0
0	0	0	0	6	0	0	0	0	19	1	24	22	7	0	0	0	0	0	0	0	0	9	3	6	0	2	0	13	7	0									28	0	17	12	0	0	0	3	55	0	0
0	14	0	0	0	0	0	0	4	16	0	2	31	0	8	2	0	15	0	0	0	3	6	0	6	0	2	0	18	9	0									38	0	10	22	0	0	0	12	0	0	0
0	21	0	9	0	0	0	0	0	10	0	0	24	0	6	0	15	10	0	0	0	0	2	0	0	0	1	0	14	6	0									17	0	3	0	0	0	0	0	0	0	0
0	18	0	27	6	0	0	0	6	2	0	0	16	0	0	12	2	0	0	0	0	9	0	0	1	0	0	0	1	5	0									18	0	12	24	35	0	0	0	5	0	0
0	5	0	5	5	0	0	0	0	1	4	0	24	0	8	32	0	0	0	0	0	11	0	0	9	0	0	0	3	1	0									20	1	14	2	0	22	50	19	0	0	0
0	0	0	10	14	0	0	0	38	0	4	0	14	0	7	9	0	0	0	0	0	36	0	0	5	6	19	0	0	20	0									31	0	17	8	0	25	2	0	0	0	46
10	6	0	48	0	0	0	0	9	10	32	0	23	1	13	14	0	13	0	12	0	2	7	0	2	8	17	0	0	6	0									18	0	12	0	6	22	10	1	0	0	15
11	0	0	0	7	0	0	63	6	16	14	12	7	28	29	3	0	40	2	5	0	0	13	0	1	5	20	0	3	10	19									13	0	0	0	19	36	47	4	0	0	20
2	4	5	0	18	3	5	12	23	10	2	10	28	27	26	14	2	23	0	6	2	0	16	0	4	7	13	0	10	1	10									11	0	12	4	0	0	49	11	0	0	0
18	13	1	1	5	11	7	17	30	15	26	1	8	27	24	24	15	32	9	30	1	6	15	1	14	14	58	0	15	12	23									14	0	15	3	0	14	28	42	25	36	0
10	25	18	49	6	22	2	27	24	20	13	22	14	18	20	20	13	29	26	35	25	2	13	13	3	22	41	12	8	5	26									12	4	27	21	14	13	18	33	38	3	50
21	20	20	10	21	8	7	31	39	19	16	27	18	21	11	20	12	31	18	30	19	42	25	14	5	29	42	20	18	13	20									5	73	24	27	32	46	44	31	36	34	25
35	32	40	59	56	41	20	65	48	35	47	40	45	41	48	47	32	30	27	44	41	55	33	42	4	45	47	38	40	65	42									66	106	72	62	74	91	73	68	7	85	53
11	31	37	41	45	29	24	39	43	25	39	36	33	44	64	34	31	22	42	27	0	53	33	28	3	8	32	34	36	26	51									59	63	10	41	27	85	57	39	0	74	46
0	3	37	21	36	20	10	4	38	10	16	21	24	40	7	26	22	0	19	23	0	46	5	28	1	31	0	23	20	0	31									37	9	0	26	0	39	43	38	0	3	47
0	0	31	3	20	0	0	5	28	33	0	0	21	6	1	3	4	0	17	3	2	58	16	9	4	3	0	2	9	0	0									9	0	0	5	0	18	40	11	0	0	32
0	0	8	7	28	0	0	2	10	11	0	0	17	0	2	0	0	3	4	3	0	51	0	3	11	0	0	0	14	0	3									0	0	0	0	0	7	11	22	0	0	21
34	0	0	0	0	0	0	1	0	16	0	0	35	0	1	0	5	24	13	0	0	7	12	0	8	0	0	0	9	0	1									0	0	0	0	0	13	13	15	0	0	26
2	28	0	0	15	5	0	2	3	4	0	7	14	6	36	22	4	6	6	29	0	2	0	11	15	10	0	0	0	0	1									0	0	0	21	0	0	18	11	0	0	11
0	28	1	7	35	53	0	2	19	1	0	0	6	49	30	10	0	2	17	14	0	19	0	21	0	0	8	0	0	0	28									0	1	0	10	0	27	20	9	0	0	22
0	17	0	0	7	14	0	0	14	26	30	0	0	30	5	11	0	26	9	12	0	4	14	0	2	7	16	0	0	4	11									59	57	0	20	0	0	28	24	0	28	0
0	29	0	5	40	10	0	0	2	9	22	46	0	12	9	3	3	21	18	34	0	24	12	0	2	0	14	10	14	16	28									26	61	8	6	0	0	28	18	0	10	8
0	24	0	0	8	10	0	13	0	9	16	25	0	0	20	0	25	25	13	12	0	1	45	5	0	0	0	7	28	0	26									44	0	2	11	0	44	28	7	0	0	50
0	3	0	0	8	15	0	5	0	12	6	44	11	0	0	0	11	24	12	4	0	9	35	1	2	0	0	0	32	0	38									22	0	0	13	0	0	17	7	0	0	0
0	0	5	0	31	12	0	13	0	21	3	4	37	0	0	2	9	20	5	0	0	36	49	13	2	0	22	0	26	29	31									19	0	11	16	0	9	16	10	0	0	8
0	0	48	0	19	5	0	10	40	19	2	27	16	0	0	42	5	19	10	0	0	9	32	16	2	0	0	29	5	6	26									0	0	5	7	0	35	15	5	0	28	0
0	0	23	0	5	32	0	9	28	13	19	2	29	49	44	13	16	0	12	0	0	0	24	13	0	36	0	41	33	20	11									29	0	7	0	0	5	13	9	0	0	0
0	0	16	0	3	13	0	0	29	8	7	0	11	37	9	12	16	2	8	0	0	0	10	6	0	15	17	9	15	0	15									20	0	17	0	0	0	17	0	0	0	0
0	0	11	0	13	19	0	0	24	12	32	0	9	8	2	4	8	6	20	0	0	11	10	0	2	13	0	13	10	0	7									12	0	3	20	0	0	13	16	0	19	0
0	0	0	0	24	11	0	0	21	11	19	2	36	20	34	6	4	0	28	0	0	25	25	0	4	8	0	12	11	0	0									22	0	0	6	0	20	13	11	0	36	0
28	0	0	0	28	19	0	1	3	6	3	43	0	20	0	2	24	7	16	0	0	22	5	18	2	16	0	2	0	0	0									0	0	0	0	0	31	19	0	0	48	0
7	9	0	0	33	9	0	23	16	0	13	14	0	6	0	25	2	0	12	0	0	27	21	0	0	6	32	17	20	0	31									20	0	0	0	0	8	11	5	0	25	0
6	46	0	0	8	3	2	13	43	0	28	0	12	22	0	0	7	27	2	0	0	0	15	0	0	28	0	13	7	0	29									22	0	20	20	0	75	2	0	0	0	33
9	46	0	0	17	0	0	15	36	0	28	21	0	45	0	0	6	21	17	0	0	0	3	0	0	0	0	4	0	3	28									15	0	21	0	47	9	27	0	0	25	48
0	21	33	0	2	24	2	0	36	11	0	48	7	33	0	26	5	16	13	11	0	18	24	7	0	12	25	22	29	16	23									41	0	22	31	1	64	43	54	0	44	0
13	34	23	16	10	41	8	10	32	19	41	35	36	30	66	31	25	23	20	32	15	36	35	17	0	28	8	21	0	9	26									35	97	33	57	0	42	21	27	4	61	2
29	28	20	47	21	23	10	45	31	32	26	20	28	31	36	28	34	28	18	36	45	47	27	24	0	20	44	34	21	19	38									52	81	52	60	48	58	45	41	2	67	88
22	17	30	39	25	19	15	32	10	41	10	28	14	37	28	26	19	20	20	34	24	29	39	20	0	19	43	12	24	17	33									60	60	42	52	58	44	45	39	12	78	62
18	8	18	24	16	20	14	39	12	27	18	24	24	41	43	28	22	16	16	22	15	34	23	18	2	22	37	13	19	15	24									60	56	35	48	34	42	32	27	7	51	41
19	15	20	14	15	12	8	29	9	17	19	26	19	32	20	21	16	21	20	22	27	35	21	14	0	19	22	11	23	18	26									59	51	41	47	30	53	22	19	23	50	45
25	8	29	15	11	14	5	38	13	18	9	20	20	34	27	20	12	7	18	26	26	18	14	12	0	14	21	11	22	15	25									54	49	39	40	13	57	25	10	11	37	39
13	6	23	9	6	7	7	29	21	10	7	31	10	33	29	29	9	13	21	25	18	11	18	14	1	20	28	12	16	17	40									73	50	47	36	5	47	29	23	0	57	33
10	6	22	9	13	9	6	35	14	14	15	21	36	29	18	19	10	12	12	16	13	14	15	11	1	17	21	5	20	10	24									63	41	26	21	0	41	17	17	14	34	8
5	5	18	0	13	6	1	20	6	9	10	19	18	16	9	16	10	13	11	19	4	20	4	6	0	16	17	7	11	8	17									37	21	32	20	12	19	10	9	1	24	15
12	15	21	0	2	4	0	13	4	3	8	12	38	20	6	17	4	18	12	28	3	3	24	9	4	9	20	14	14	12	9									32	33	20	25	0	0	0	0	61	22	4
2	0	23	0	8	0	0	3	2	7	2	14	5	17	0	2	2	12	2	20	0	5	4	5	0	8	17	1	10	3	4									35	0	17	3	0	0	0	0	15	0	4
0	6	15	0	0	0	0	5	1	12	0	8	11	7	11	6	2	7	0	3	0	0	0	5	0	0	8	0	0	2	0									11	0	8	6	0	0	0	0	2	0	2
0	6	22	0	0	0	18	17	0	0	0	3	1	0	92	1	0	1	0	0	0	0	0	0	0	0	6	0	0	0	0									30	69	7	0	0	0	1	0	9	0	2
0	2	0	0	0	0	0	3	0	3	0	0	9	1	2	0	0	1	0	0	0	0	0	0	1	0	0	0	0	0	0									7	2	5	0	22	0	0	4	0	0	4
0	0	65	0	0	3	0	0	36	3	0	0	2	0	0	0	0	6	0	0	0	0	7	0	0	0	0	0	0	0	0									0	6	34	0	0	1	0	18	0	0	0
17	7	0	0	0	64	0	0	1	2	0	0	10	0	2	0	0	0	0	0	0	0	0	0	0	0	0	0	0	0	0									0	0	6	0	0	0	0	29	0	0	2
12	1	0	0	0	0	0	11	10	6	1	0	0	0	0	0	0	0	0	0	0	0	0	0	0	0	0	0	10	1	0									0	0	6	28	0	0	0	1	0	1	2
9	12	0	0	0	1	0	9	14	4	0	0	11	0	0	0	0	0	0	1	0	0	0	0	0	0	2	0	0	3	0									0	0	0	2	0	10	0	8	1	0	0
0	4	0	0	0	0	1	1	18	3	0	0	14	0	0	16	0	1	0	2	0	0	10	0	0	0	0	3	0	4	2									0	0	20	7	1	21	0	33	3	0	2
14	6	0	0	1	0	8	25	5	6	12	0	4	0	0	44	0	10	0	5	12	0	2	0	0	14	0	0	0	4	2									0	2	1	6	0	12	0	0	0	0	5
41	12	0	0	0	0	6	4	10	14	0	1	13	10	1	5	0	16	9	14	11	0	23	0	0	9	2	0	2	5	16									0	34	0	12	0	4	1	0	0	0	5
6	15	1	0	3	0	38	21	14	13	7	6	20	19	10	14	2	23	0	20	11	1	9	0	0	29	5	1	8	18	32									0	6	0	10	0	4	9	0	0	0	2
89	17	0	1	12	0	6	37	10	7	9	26	22	26	13	17	2	26	0	17	8	14	21	29	0	19	24	1	4	18	32									10	9	20	0	0	29	4	18	0	0	61
21	21	2	13	26	2	3	30	18	18	10	11	14	23	18	17	0	26	12	22	23	6	31	13	0	15	16	1	13	12	17									9	77	44	3	0	1	6	38	0	0	26
27	26	16	11	19	14	7	27	18	29	10	15	11	32	23	12	10	18	24	24	14	41	19	19	0	21	17	14	21	21	20									41	41	31	12	33	42	52	23	21	19	32
43	24	44	47	26	38	26	65	36	52	38	38	40	39	34	35	36	31	30	36	45	51	27	38	0	34	33	24	27	37	47									58	97	91	52	55	68	62	56	64	70	47
50	29	40	43	32	40	21	32	34	30	35	48	18	39	10	22	30	15	26	11	25	42	32	43	0	46	18	17	12	64	36									52	49	13	50	19	68	47	43	50	71	52
8	14	38	25	21	12	14	0	23	0	15	27	2	30	0	11	5	13	31	3	0	39	22	16	0	10	0	8	7	24	0									22	5	0	19	0	51	40	47	0	7	57
0	0	48	1	42	15	1	0	7	0	0	0	0	3	0	2	0	7	34	0	0	21	19	1	0	0	3	0	1	0	0									7	0	0	0	0	0	17	18	0	0	30
0	0	15	0	0	0	0	0	6	1	0	0	0	0	2	12	1	2	6	1	0	16	15	0	0	4	0	4	0	0	0									0	0	0	0	0	0	9	14	0	0	3
0	0	0	0	18	0	0	0	7	0	0	0	0	0	20	26	0	0	10	0	0	12	12	0	0	0	4	3	7	0	0									0	0	0	4	0	0	18	14	0	0	30
0	0	0	0	16	0	0	0	0	0	0	0	0	41	10	0	0	24	6	0	0	14	5	12	0	0	4	6	5	36	0									0	0	0	2	0	0	19	6	0	0	6
0	0	17	0	23	22	0	0	24	0	0	0	0	35	0	0	0	0	6	0	0	17	7	4	0	16	0	18	1	34	0									32	0	0	0	0	37	18	15	0	0	3
26	0	9	0	10	41	0	13	11	13	0	0	0	22	16	0	0	2	18	0	0	19	35	8	0	16	16	13	15	11	21									0	0	0	11	0	0	14	12	0	0	4
5	29	34	0	9	0	0	4	0	0	0	8	23	21	24	0	18	27	22	0	0	4	20	8	0	0	2	8	5	4	11									15	0	3	3	0	0	18	18	2	1	0
0	32	38	0	53	24	0	0	1	10	4	36	30	26	1	19	1	18	13	0	0	16	13	10	0	14	6	9	7	2	64									32	0	25	0	0	0	19	15	10	41	0
0	28	29	0	11	7	0	0	31	34	23	0	21	24	25	5	23	18	11	0	0	18	2	16	0	4	10	14	19	31	23									7	0	4	0	0	0	24	8	12	14	31
6	20	21	0	20	19	0	2	13	31	9	0	22	13	9	6	1	2	18	0	0	26	8	41	0	3	11	6	21	5	25									6	0	19	0	19	10	23	18	11	18	23
57	9	18	0	24	11	16	13	14	22	12	30	11	23	0	10	5	13	9	0	0	9	28	4	0	23	5	0	15	23	21									32	0	0	19	0	47	26	5	9	30	1
19	2	18	0	9	0	0	7	3	19	7	49	0	30	0	8	1	13	8	0	0	11	12	11	0	0	4	5	5	11	20									7	0	5	0	0	0	14	5	19	0	0
14	0	8	0	24	0	0	11	14	10	18	3	14	19	0	8	0	4	12	0	0	14	35	4	0	5	2	0	0	0	30									32	0	0	0	0	0	31	0	1	5	0
0	0	16	0	18	0	0	19	4	6	14	14	4	39	26	7	2	0	15	0	0	1	27	10	0	14	2	0	0	0	28									18	0	0	0	0	23	17	9	25	28	0
0	6	31	1	8	0	0	6	16	4	10	11	0	0	20	8	0	20	10	0	0	37	13	15	0	0	0	0	8	0	12									11	0	0	0	0	23	23	0	11	13	0
0	50	13	11	0	10	0	0	20	0	0	32	0	0	2	19	0	25	13	15	0	5	4	0	0	0	28	3	3	0	64									28	0	34	0	0	0	32	16	3	15	0
26	28	0	2	21	32	0	19	17	0	0	24	31	28	0	27	25	9	8	6	0	33	21	6	0	0	47	24	14	23	4									18	0	8	0	0	0	8	38	11	13	8
12	0	0	3	18	20	0	0	24	25	46	0	0	51	12	4	31	0	3	12	0	11	2	30	0	16	17	16	14	0	0									13	0	17	32	1	48	10	0	10	4	51
3	0	23	0	17	13	0	0	17	1	40	18	0	26	33	4	16	6	26	0	0	0	9	27	0	37	0	11	35	0	50									14	0	9	5	0	48	23	20	5	39	7
20	6	30	0	23	24	0	0	28	0	36	12	22	23	20	16	22	1	17	0	0	34	27	18	0	37	39	17	28	0	31									53	59	55	43	6	25	27	28	9	12	18
17	30	17	7	14	14	1	16	19	17	29	32	24	33	25	26	21	27	16	3	33	27	15	19	0	17	53	13	17	8	24									41	68	30	41	55	47	23	28	17	50	36
[truncated: 395 more columns]
